# Supplementary material for: Genetic Variation and Trait Correlations in an East African Cassava Breeding Population for Genomic Selection
Source: Crop Sci. 2019 Jan 24;59(2):460–73. doi: 10.2135/cropsci2018.01.0060 (PMC7680944; doi:10.2135/cropsci2018.01.0060)
Supplement: Supplementary file 1 [file CROPSCI-59-02-460-s001.csv]

Female_parents	Male_Parents	Remarks
UG110003	UG110007	Full sib of IITA clone x IITA clone
UG110006	UG110001	Full sib of IITA clone x IITA clone
UG110006	UG110003	Full sib of IITA clone x IITA clone
UG110003	UG110001	Full sib of IITA clone x IITA clone
UG110011	UG110001	Full sib of IITA clone x IITA clone
UG110003	UG110007	Full sib of IITA clone x IITA clone
UG110005	UG110014	Full sib of IITA clone x IITA clone
UG110011	UG110008	Full sib of IITA clone x IITA clone
UG110006	UG110001	Full sib of IITA clone x IITA clone
UG110006	UG110001	Full sib of IITA clone x IITA clone
UG110006	UG110003	Full sib of IITA clone x IITA clone
UG110006	UG110003	Full sib of IITA clone x IITA clone
UG110006	UG110003	Full sib of IITA clone x IITA clone
UG110007	UG110060	Full sib of IITA clone x IITA clone
UG110006	UG110003	Full sib of IITA clone x IITA clone
UG110011	UG110014	Full sib of IITA clone x IITA clone
UG110014	UG110043	Full sib of IITA clone x Tanzania clone -Namikonga
UG110006	UG110003	Full sib of IITA clone x IITA clone
UG110006	UG110003	Full sib of IITA clone x IITA clone
UG110006	UG110003	Full sib of IITA clone x IITA clone
UG110014	UG110043	Full sib of IITA clone x Tanzania clone -Namikonga
UG110014	UG110043	Full sib of IITA clone x Tanzania clone -Namikonga
UG110014	UG110043	Full sib of IITA clone x Tanzania clone -Namikonga
UG110014	UG110043	Full sib of IITA clone x Tanzania clone -Namikonga
UG110014	UG110043	Full sib of IITA clone x Tanzania clone -Namikonga
UG110014	UG110043	Full sib of IITA clone x Tanzania clone -Namikonga
UG110014	UG110043	Full sib of IITA clone x Tanzania clone -Namikonga
UG110014	UG110043	Full sib of IITA clone x Tanzania clone -Namikonga
UG110006	UG110012	Full sib of IITA clone x IITA clone
UG110006	UG110012	Full sib of IITA clone x IITA clone
UG110014	UG110043	Full sib of IITA clone x Tanzania clone -Namikonga
UG110014	UG110043	Full sib of IITA clone x Tanzania clone -Namikonga
UG110006		half sib of IITA clone
UG110006		half sib of IITA clone
UG110014	UG110043	Full sib of IITA clone x Tanzania clone -Namikonga
UG110014	UG110043	Full sib of IITA clone x Tanzania clone -Namikonga
UG110014	UG110043	Full sib of IITA clone x Tanzania clone -Namikonga
UG110006	UG110003	Full sib of IITA clone x IITA clone
UG110015	UG110043	Full sib of IITA clone x Tanzania clone -Namikonga
UG110014	UG110043	Full sib of IITA clone x Tanzania clone -Namikonga
UG110006	UG110003	Full sib of IITA clone x IITA clone
UG110006	UG110003	Full sib of IITA clone x IITA clone
UG110003	UG110005	Full sib of IITA clone x IITA clone
UG110014	UG110043	Full sib of IITA clone x Tanzania clone -Namikonga
UG110014	UG110043	Full sib of IITA clone x Tanzania clone -Namikonga
UG110014	UG110043	Full sib of IITA clone x Tanzania clone -Namikonga
UG110015	UG110043	Full sib of IITA clone x Tanzania clone -Namikonga
UG110015	UG110043	Full sib of IITA clone x Tanzania clone -Namikonga
UG110015	UG110043	Full sib of IITA clone x Tanzania clone -Namikonga
UG110015	UG110043	Full sib of IITA clone x Tanzania clone -Namikonga
UG110015	UG110043	Full sib of IITA clone x Tanzania clone -Namikonga
UG110015	UG110043	Full sib of IITA clone x Tanzania clone -Namikonga
UG110004		half sib of IITA clone
UG110003	UG110012	Full sib of IITA clone x IITA clone
UG110007	UG110043	Full sib of IITA clone x Tanzania clone -Namikonga
UG110015	UG110043	Full sib of IITA clone x Tanzania clone -Namikonga
UG110003	UG110012	Full sib of IITA clone x IITA clone
UG110003	UG110004	Full sib of IITA clone x IITA clone
UG110014	UG110043	Full sib of IITA clone x Tanzania clone -Namikonga
UG110003	UG110004	Full sib of IITA clone x IITA clone
UG110003	UG110004	Full sib of IITA clone x IITA clone
UG110016	UG110011	Full sib of IITA clone x IITA clone
UG110016	UG110011	Full sib of IITA clone x IITA clone
UG110016	UG110011	Full sib of IITA clone x IITA clone
UG110016	UG110011	Full sib of IITA clone x IITA clone
UG110015	UG110015	Selfed progeny of IITA clone
UG110016	UG110011	Full sib of IITA clone x IITA clone
UG110016	UG110007	Full sib of IITA clone x IITA clone
UG110016	UG110007	Full sib of IITA clone x IITA clone
UG110016	UG110007	Full sib of IITA clone x IITA clone
UG110016	UG110007	Full sib of IITA clone x IITA clone
UG110003	UG110001	Full sib of IITA clone x IITA clone
UG110039	UG110039	Selfed progeny of Tanzanian Material
UG110003	UG110001	Full sib of IITA clone x IITA clone
UG110003	UG110001	Full sib of IITA clone x IITA clone
UG110015	UG110015	Selfed progeny of IITA clone
UG110005	UG110005	Selfed progeny of IITA clone
UG110012	UG110012	Full sib of IITA clone x IITA clone
UG110005	UG110005	Selfed progeny of IITA clone
UG110040	UG110040	Selfed progeny of CIAT CR-line
UG110041	UG110041	Selfed progeny of CIAT CR-line
UG110040	UG110040	Selfed progeny of CIAT CR-line
UG110017	UG110017	Selfed progeny of Tanzanian Material
UG110003	UG110007	Full sib of IITA clone x IITA clone
UG110003	UG110007	Full sib of IITA clone x IITA clone
UG110003	UG110007	Full sib of IITA clone x IITA clone
UG110003	UG110007	Full sib of IITA clone x IITA clone
UG110003	UG110007	Full sib of IITA clone x IITA clone
UG110015	UG110015	Selfed progeny of IITA clone
UG110010	UG110010	Selfed progeny of IITA clone
UG110010	UG110010	Selfed progeny of IITA clone
UG110010	UG110008	Full sib of IITA clone x IITA clone
UG110010	UG110007	Full sib of IITA clone x IITA clone
UG110010	UG110060	Full sib of IITA clone x IITA clone
UG110012	UG110012	Selfed progeny of IITA clone
UG110012	UG110012	Selfed progeny of IITA clone
UG110003	UG110003	selfed progeny of IITA clone
UG110010	UG110014	Full sib of IITA clone x IITA clone
UG110042	UG110042	Selfed progeny of IITA clone
UG110010	UG110005	Full sib of IITA clone x IITA clone
UG110010	UG110005	Full sib of IITA clone x IITA clone
UG110042	UG110042	Selfed progeny of IITA clone
UG110042	UG110042	Selfed progeny of IITA clone
UG110003	UG110063	Full sib of IITA clone x IITA clone
UG110003	UG110010	Full sib of IITA clone x IITA clone
UG110014	UG110065	Full sib of IITA clone x IITA clone
UG110015	UG110062	Full sib of IITA clone x IITA clone
UG110014	UG110065	Full sib of IITA clone x IITA clone
UG110014		half sib of IITA clone
UG110014	UG110060	Full sib of IITA clone x IITA clone
UG110014	UG110061	Full sib of IITA clone x IITA clone
UG110014	UG110060	Full sib of IITA clone x IITA clone
UG110014	UG110066	Full sib of IITA clone x IITA clone
UG110014	UG110066	Full sib of IITA clone x IITA clone
UG110014	UG110063	Full sib of IITA clone x IITA clone
UG110017	UG110017	Selfed progeny of Tanzanian Material
UG110017	UG110017	Selfed progeny of Tanzanian Material
UG110043	UG110043	Selfed progeny of Tanzanian Material
UG110017	UG110017	Selfed progeny of Tanzanian Material
UG110017	UG110017	Selfed progeny of Tanzanian Material
UG110044	UG110044	Selfed progeny of IITA clone
UG110044	UG110044	Selfed progeny of IITA clone
UG110003		half sib of IITA clone
UG110015	UG110068	Full sib of IITA clone x CIAT-beta carotene line
UG110014	UG110064	Full sib of IITA clone x IITA clone
UG110039	UG110039	Selfed progeny of Tanzanian Material
UG110040	UG110040	Selfed progeny of CIAT CR-line
UG110039	UG110039	Selfed progeny of Tanzanian Material
UG110003		half sib of IITA clone
UG110003	UG110003	selfed progeny of IITA clone
UG110003	UG110003	selfed progeny of IITA clone
UG110014	UG110008	Full sib of IITA clone x IITA clone
UG110003	UG110069	Full sib of IITA clone x CIAT-beta carotene line
UG110003	UG110003	selfed progeny of IITA clone
UG110041	UG110041	Selfed progeny of CIAT CR-line
UG110005	UG110005	Selfed progeny of IITA clone
UG110008	UG110014	Full sib of IITA clone x IITA clone
UG110041	UG110041	Selfed progeny of CIAT CR-line
UG110041	UG110041	Selfed progeny of CIAT CR-line
UG110045	UG110060	Full sib of IITA clone x Ugandan local
UG110046		Half Sib of CIAT CR-Line
UG110046		Half Sib of CIAT CR-Line
UG110014	UG110014	Full sib of IITA clone x IITA clone
UG110012	UG110060	Full sib of IITA clone x IITA clone
UG110012	UG110060	Full sib of IITA clone x IITA clone
UG110014	UG110014	Full sib of IITA clone x IITA clone
UG110040		Half Sib of CIAT CR-Line
UG110040		Half Sib of CIAT CR-Line
UG110012	UG110012	Selfed progeny of IITA clone
UG110011		half sib of IITA clone
UG110047		Half Sib of CIAT CR-Line
UG110047		Half Sib of CIAT CR-Line
UG110047		Half Sib of CIAT CR-Line
UG110011		half sib of IITA clone
UG110012	UG110012	Full sib of IITA clone x IITA clone
UG110012	UG110012	Selfed progeny of IITA clone
UG110008	UG110008	Full sib of IITA clone x IITA clone
UG110011	UG110014	Full sib of IITA clone x IITA clone
UG110011	UG110014	Full sib of IITA clone x IITA clone
UG110011	UG110014	Full sib of IITA clone x IITA clone
UG110011	UG110014	Full sib of IITA clone x IITA clone
UG110008	UG110008	Selfed progeny of IITA clone
UG110008	UG110008	Full sib of IITA clone x IITA clone
UG110008	UG110008	Selfed progeny of IITA clone
UG110008	UG110008	Full sib of IITA clone x IITA clone
UG110007	UG110015	Full sib of IITA clone x IITA clone
UG110008	UG110013	Full sib of IITA clone x Ugandan local
UG110015	UG110013	Full sib of IITA clone x Ugandan local
UG110007	UG110015	Full sib of IITA clone x IITA clone
UG110011	UG110008	Full sib of IITA clone x IITA clone
UG110011	UG110007	Full sib of IITA clone x IITA clone
UG110007	UG110007	Selfed progeny of IITA clone
UG110008	UG110008	Selfed progeny of IITA clone
UG110008	UG110008	Selfed progeny of IITA clone
UG110013	UG110007	Full sib of IITA clone x Ugandan local
UG110048	UG110041	Full Sib of CIAT CR-Line x Ugandan local
UG110048	UG110041	Full Sib of CIAT CR-Line x Ugandan local
UG110050	UG110040	Full Sib of CIAT CR-Line x Ugandan local
UG110051	UG110059	Full Sib of CIAT AR-Line x Ugandan local
UG110050	UG110040	Full Sib of CIAT CR-Line x Ugandan local
UG110050	UG110007	Full sib of IITA clone x Ugandan local
UG110015	UG110013	Full sib of IITA clone x Ugandan local
UG110052	UG110040	Full Sib of CIAT CR-Line x Ugandan local
UG110053	UG110003	Full sib of IITA clone x Ugandan local
UG110050	UG110059	Full Sib of CIAT AR-Line x Ugandan local
UG110054	UG110059	Full Sib of CIAT CR-Line x Ugandan local
UG110048	UG110041	Full Sib of CIAT CR-Line x Ugandan local
UG110015	UG110007	Full sib of IITA clone x IITA clone
UG110007	UG110060	Full sib of IITA clone x IITA clone
UG110056	UG110047	Full Sib of CIAT CR-Line x Ugandan local
UG110007	UG110001	Full sib of IITA clone x IITA clone
UG110011	UG110001	Full sib of IITA clone x IITA clone
UG110011	UG110001	Full sib of IITA clone x IITA clone
UG110001	UG110060	Full sib of IITA clone x IITA clone
UG110001	UG110060	Full sib of IITA clone x IITA clone
UG110010	UG110012	Full sib of IITA clone x IITA clone
UG110010	UG110012	Full sib of IITA clone x IITA clone
UG110056	UG110047	Full Sib of CIAT CR-Line x Ugandan local
UG110056	UG110047	Full Sib of CIAT CR-Line x Ugandan local
UG110051	UG110059	Full Sib of CIAT AR-Line x Ugandan local
UG110048	UG110041	Full Sib of CIAT CR-Line x Ugandan local
UG110005	UG110003	Full sib of IITA clone x IITA clone
UG110005	UG110003	Full sib of IITA clone x IITA clone
UG110001	UG110015	Full sib of IITA clone x IITA clone
UG110005	UG110060	Full sib of IITA clone x IITA clone
UG110005	UG110060	Full sib of IITA clone x IITA clone
UG110060	UG110005	Full sib of IITA clone x IITA clone
UG110060	UG110005	Full sib of IITA clone x IITA clone
UG110005	UG110003	Full sib of IITA clone x IITA clone
UG110050	UG110040	Full Sib of CIAT CR-Line x Ugandan local
UG110001	UG110006	Full sib of IITA clone x IITA clone
UG110004	UG110011	Full sib of IITA clone x IITA clone
UG110004	UG110011	Full sib of IITA clone x IITA clone
UG110008	UG110011	Full sib of IITA clone x IITA clone
UG110001	UG110014	Full sib of IITA clone x IITA clone
UG110004	UG110006	Full sib of IITA clone x IITA clone
UG110004	UG110006	Full sib of IITA clone x IITA clone
UG110042	UG110042	Selfed progeny of IITA clone
UG110042	UG110042	Selfed progeny of IITA clone
UG110044	UG110044	Selfed progeny of IITA clone
UG110044	UG110044	Selfed progeny of IITA clone
UG110044	UG110044	Selfed progeny of IITA clone
UG110044	UG110044	Selfed progeny of IITA clone
UG110044	UG110044	Selfed progeny of IITA clone
UG110044	UG110044	Selfed progeny of IITA clone
UG110057	UG110057	Selfed progeny of IITA clone
UG110057	UG110057	Selfed progeny of IITA clone
UG110057	UG110057	Selfed progeny of IITA clone
UG110043	UG110043	Selfed progeny of Tanzanian Material
UG110043	UG110043	Selfed progeny of Tanzanian Material
UG110015	UG110068	Full sib of IITA clone x CIAT-beta carotene line
UG110015	UG110067	Full sib of IITA clone x CIAT-beta carotene line
UG110014	UG110066	Full sib of IITA clone x IITA clone
UG110015	UG110003	Full sib of IITA clone x IITA clone
UG110071	UG110040	Full Sib of CIAT CR-Line x Ugandan local
UG110071	UG110060	Full sib of IITA clone x Ugandan local
UG110071	UG110070	Full sib of CIAT AR-line x Ugandan local
UG110049	UG110070	Full Sib of CIAT AR-Line x Ugandan local
UG110003	UG110069	Full sib of IITA clone x CIAT-beta carotene line
UG110053	UG110047	Full Sib of CIAT CR-Line x Ugandan local
UG110071	UG110060	Full sib of IITA clone x Ugandan local
UG110015	UG110013	Full sib of IITA clone x Ugandan local
UG110071	UG110060	Full sib of IITA clone x Ugandan local
UG110055	UG110070	Full Sib of CIAT AR-Line x Ugandan local
UG110053	UG110047	Full Sib of CIAT CR-Line x Ugandan local
