# Supplementary material for: Genetic Variation and Trait Correlations in an East African Cassava Breeding Population for Genomic Selection
Source: Crop Sci. 2019 Jan 24;59(2):460–73. doi: 10.2135/cropsci2018.01.0060 (PMC7680944; doi:10.2135/cropsci2018.01.0060)
Supplement: Supplementary file 2 [file CROPSCI-59-02-460-s002.csv]

CLONE	Geno	GBS_ID	Vigor_ST	CBSD6s_ST	CMD6s_ST	CBSDRs_ST	CBSDRi_ST
UG15F001P001	UG15F001P001:250614486	250614486	5	1	1	1	0
UG15F002P001	UG15F002P001:250614484	250614484	7	1	1	1.19	18.75
UG15F002P002	UG15F002P002:250614485	250614485	5	1	1	1	0
UG15F004P002	UG15F004P002:250614470	250614470	5	1	1	1	0
UG15F005P001	UG15F005P001:250614634	250614634	5	1	1	1.75	50
UG15F005P002	UG15F005P002:250614635	250614635	7	1	1	3	100
UG15F005P003	UG15F005P003:250614636	250614636	5	1	1	2.5	66.67
UG15F005P004	UG15F005P004:250614637	250614637	5	1	1	1	0
UG15F007P001	UG15F007P001:250614490	250614490	5	1	1	2	40
UG15F007P002	UG15F007P002:250614492	250614492	5	1	1	1	0
UG15F007P003	UG15F007P003:250614493	250614493	7	1	1	1.64	27.27
UG15F007P004	UG15F007P004:250614494	250614494	5	1	1	1	0
UG15F007P005	UG15F007P005:250614491	250614491	5	1	1	1	0
UG15F007P006	UG15F007P006:250614495	250614495	5	1	1	1	0
UG15F007P007	UG15F007P007:250614496	250614496	7	1	1	1	0
UG15F007P008	UG15F007P008:250614497	250614497	5	1	1	1.5	50
UG15F007P009	UG15F007P009:250614498	250614498	5	1	1	1.4	20
UG15F007P010	UG15F007P010:250614499	250614499	5	1	1	3.67	100
UG15F007P011	UG15F007P011:250614500	250614500	7	1	1	1	0
UG15F007P520	UG15F007P520:250614501	250614501	3	1	1	1	0
UG15F008P001	UG15F008P001:250602004	250602004	5	1	1	1.25	25
UG15F008P002	UG15F008P002:250602005	250602005	7	1	1	1.67	66.67
UG15F008P003	UG15F008P003:250602006	250602006	7	1	1	1	0
UG15F008P004	UG15F008P004:250602007	250602007	5	1	1	1	0
UG15F008P005	UG15F008P005:250602008	250602008	5	1	1	1	0
UG15F008P006	UG15F008P006:250602009	250602009	7	1	1	3.5	100
UG15F008P007	UG15F008P007:250602010	250602010	5	1	1	2	50
UG15F008P007	UG15F008P007:250601883	250601883	5	1	1	2	50
UG15F008P008	UG15F008P008:250602011	250602011	5	1	1	1.6	60
UG15F008P010	UG15F008P010:250602013	250602013	5	1	1	1	0
UG15F008P011	UG15F008P011:250602014	250602014	5	1	1	1.8	20
UG15F008P012	UG15F008P012:250602015	250602015	7	1	1	2.5	100
UG15F008P016	UG15F008P016:250602019	250602019	5	1	1	1	0
UG15F008P017	UG15F008P017:250602020	250602020	5	1	1	1	0
UG15F008P018	UG15F008P018:250602052	250602052	7	1	1	1.5	12.5
UG15F008P019	UG15F008P019:250602053	250602053	7	1	1	1	0
UG15F008P020	UG15F008P020:250602054	250602054	7	1	1	1	0
UG15F008P021	UG15F008P021:250602055	250602055	5	1	1	1.33	33.33
UG15F008P022	UG15F008P022:250602056	250602056	5	1	1	1	0
UG15F008P024	UG15F008P024:250602058	250602058	5	1	1	1	0
UG15F008P025	UG15F008P025:250602059	250602059	7	1	1	1.5	50
UG15F008P026	UG15F008P026:250602060	250602060	7	1	1	1.75	50
UG15F008P027	UG15F008P027:250602061	250602061	7	1	1	1.13	12.5
UG15F008P028	UG15F008P028:250602062	250602062	5	1	1	1	0
UG15F008P029	UG15F008P029:250602063	250602063	5	1	1	3	100
UG15F008P030	UG15F008P030:250602064	250602064	7	1	1	1.33	33.33
UG15F008P031	UG15F008P031:250602065	250602065	7	1	1	1.4	40
UG15F008P032	UG15F008P032:250602066	250602066	7	1	1	2	60
UG15F008P033	UG15F008P033:250602067	250602067	7	1	1	1	0
UG15F008P035	UG15F008P035:250602069	250602069	5	1	1	1	0
UG15F008P036	UG15F008P036:250602070	250602070	5	1	1	1	0
UG15F008P037	UG15F008P037:250602071	250602071	5	1	1	1.33	33.33
UG15F008P038	UG15F008P038:250602072	250602072	5	1	1	1.4	40
UG15F008P039	UG15F008P039:250602073	250602073	7	1	1	1.25	25
UG15F008P040	UG15F008P040:250602074	250602074	7	1	1	2.29	42.86
UG15F008P041	UG15F008P041:250602075	250602075	7	1	1	5	100
UG15F008P042	UG15F008P042:250602076	250602076	5	1	1	1.33	16.67
UG15F008P044	UG15F008P044:250602078	250602078	5	1	1	1	0
UG15F008P045	UG15F008P045:250602079	250602079	7	1	1	1	0
UG15F008P046	UG15F008P046:250602080	250602080	7	1	1	1	0
UG15F008P047	UG15F008P047:250602081	250602081	5	1	1	1	0
UG15F008P049	UG15F008P049:250602083	250602083	7	1	1	2.17	100
UG15F008P050	UG15F008P050:250602084	250602084	5	1	1	2	100
UG15F008P052	UG15F008P052:250602086	250602086	7	1	1	2	60
UG15F008P053	UG15F008P053:250602087	250602087	7	1	1	3	75
UG15F008P056	UG15F008P056:250602090	250602090	5	1	1	2.4	100
UG15F008P058	UG15F008P058:250602092	250602092	7	1	1	1	0
UG15F008P060	UG15F008P060:250602094	250602094	5	1	1	1	0
UG15F008P061	UG15F008P061:250602095	250602095	5	1	1	1	0
UG15F009P001	UG15F009P001:250614620	250614620	7	1	1	2.17	66.67
UG15F009P002	UG15F009P002:250614621	250614621	5	1	1	1	0
UG15F009P003	UG15F009P003:250614622	250614622	7	1	1	1.5	37.5
UG15F010P001	UG15F010P001:250614627	250614627	5	1	1	1.2	20
UG15F010P002	UG15F010P002:250614628	250614628	7	1	1	1.17	16.67
UG15F011P001	UG15F011P001:250614631	250614631	5	1	1	1	0
UG15F011P002	UG15F011P002:250614632	250614632	5	1	1	1	0
UG15F011P003	UG15F011P003:250614633	250614633	5	1	1	4.86	100
UG15F012P001	UG15F012P001:250614614	250614614	5	1	1	1	0
UG15F016P001	UG15F016P001:250614536	250614536	7	1	1	1	0
UG15F016P002	UG15F016P002:250614537	250614537	7	1	1	1.14	14.29
UG15F016P004	UG15F016P004:250614539	250614539	5	1	1	1.67	50
UG15F017P001	UG15F017P001:250614540	250614540	5	1	1	1	0
UG15F017P002	UG15F017P002:250614541	250614541	5	1	1	1	0
UG15F017P003	UG15F017P003:250614542	250614542	5	1	1	1	0
UG15F017P004	UG15F017P004:250614543	250614543	5	1	1	1.44	33.33
UG15F017P005	UG15F017P005:250614544	250614544	5	1	1	2	71.43
UG15F017P006	UG15F017P006:250614545	250614545	5	1	1	1	0
UG15F019P001	UG15F019P001:250614615	250614615	5	1	1	1	0
UG15F021P001	UG15F021P001:250614477	250614477	5	1	1	1	0
UG15F021P003	UG15F021P003:250614479	250614479	5	1	1	1	0
UG15F021P004	UG15F021P004:250614480	250614480	5	1	1	1	0
UG15F021P005	UG15F021P005:250614481	250614481	7	1	1	3	50
UG15F021P006	UG15F021P006:250614482	250614482	5	1	1	5	100
UG15F021P007	UG15F021P007:250614483	250614483	7	1	1	1	0
UG15F022P001	UG15F022P001:250602316	250602316	5	1	1	1	0
UG15F025P001	UG15F025P001:250601445	250601445	5	1	1	1	0
UG15F025P002	UG15F025P002:250601446	250601446	5	1	1	1	0
UG15F025P003	UG15F025P003:250601447	250601447	5	1	1	1	0
UG15F025P004	UG15F025P004:250601448	250601448	5	1	1	1	0
UG15F025P005	UG15F025P005:250601449	250601449	7	1	1	1	0
UG15F025P007	UG15F025P007:250601451	250601451	5	1	1	2.38	87.5
UG15F025P008	UG15F025P008:250601452	250601452	7	1	1	1.4	40
UG15F025P009	UG15F025P009:250601453	250601453	7	1	1	1.6	40
UG15F025P010	UG15F025P010:250601454	250601454	7	1	1	1.67	66.67
UG15F025P011	UG15F025P011:250601455	250601455	7	1	1	2	100
UG15F025P012	UG15F025P012:250601456	250601456	5	1	1	1	0
UG15F025P013	UG15F025P013:250601457	250601457	7	1	1	1.25	25
UG15F025P014	UG15F025P014:250601458	250601458	5	1	1	5	100
UG15F025P015	UG15F025P015:250601459	250601459	7	1	1	1	0
UG15F025P016	UG15F025P016:250601460	250601460	7	1	1	1	0
UG15F025P017	UG15F025P017:250601461	250601461	7	1	1	1.14	14.29
UG15F025P018	UG15F025P018:250601462	250601462	7	1	1	4.83	100
UG15F025P024	UG15F025P024:250601617	250601617	7	1	1	1.5	25
UG15F025P025	UG15F025P025:250601618	250601618	7	1	1	1	0
UG15F025P027	UG15F025P027:250601620	250601620	7	1	1	4.5	100
UG15F025P028	UG15F025P028:250601621	250601621	7	1	1	1	0
UG15F025P029	UG15F025P029:250601622	250601622	7	1	1	1	0
UG15F028P001	UG15F028P001:250602254	250602254	5	1	1	1	0
UG15F028P002	UG15F028P002:250602255	250602255	5	1	1	1	0
UG15F028P003	UG15F028P003:250602393	250602393	7	1	1	1.5	50
UG15F029P001	UG15F029P001:250601759	250601759	7	1	1	4.67	100
UG15F029P001	UG15F029P001:250601678	250601678	7	1	1	4.67	100
UG15F029P002	UG15F029P002:250601679	250601679	7	1	1	1.57	57.14
UG15F029P003	UG15F029P003:250601680	250601680	5	1	1	1.83	50
UG15F030P006	UG15F030P006:250602387	250602387	7	1	1	2.8	100
UG15F030P008	UG15F030P008:250602388	250602388	5	1	1	3.33	100
UG15F030P009	UG15F030P009:250602389	250602389	7	1	1	4	100
UG15F030P011	UG15F030P011:250602391	250602391	7	1	1	2	66.67
UG15F030P012	UG15F030P012:250602392	250602392	5	1	1	1	0
UG15F031P001	UG15F031P001:250601001	250601001	5	1	1	1	0
UG15F031P003	UG15F031P003:250601003	250601003	5	1	1	1	0
UG15F031P004	UG15F031P004:250601004	250601004	5	1	1	1	0
UG15F031P006	UG15F031P006:250601037	250601037	5	1	1	5	100
UG15F031P007	UG15F031P007:250601038	250601038	7	1	1	2.63	75
UG15F031P008	UG15F031P008:250601039	250601039	7	1	1	5	100
UG15F031P009	UG15F031P009:250601040	250601040	5	1	1	1	0
UG15F031P010	UG15F031P010:250601041	250601041	5	1	1	1	0
UG15F031P011	UG15F031P011:250601042	250601042	7	1	1	1	0
UG15F031P012	UG15F031P012:250601091	250601091	7	1	1	5	100
UG15F031P013	UG15F031P013:250601092	250601092	5	1	1	1	0
UG15F031P014	UG15F031P014:250601093	250601093	5	1	1	1	0
UG15F031P016	UG15F031P016:250601095	250601095	5	1	1	1	0
UG15F031P017	UG15F031P017:250601096	250601096	5	1	1	1.2	20
UG15F031P018	UG15F031P018:250601097	250601097	7	1	1	2	100
UG15F031P020	UG15F031P020:250601099	250601099	7	1	1	1.2	20
UG15F031P021	UG15F031P021:250601100	250601100	7	1	1	1.33	16.67
UG15F031P022	UG15F031P022:250601101	250601101	7	1	1	4.43	100
UG15F031P023	UG15F031P023:250601102	250601102	7	1	1	1.2	20
UG15F039P003	UG15F039P003:250601811	250601811	5	1	1	1	0
UG15F039P004	UG15F039P004:250601812	250601812	7	1	1	1.33	16.67
UG15F039P006	UG15F039P006:250601814	250601814	5	1	1	1	0
UG15F039P007	UG15F039P007:250601815	250601815	5	1	1	1	0
UG15F039P008	UG15F039P008:250601816	250601816	5	1	1	1	0
UG15F039P009	UG15F039P009:250601817	250601817	5	1	1	2.25	50
UG15F039P010	UG15F039P010:250601818	250601818	5	1	1	1	0
UG15F039P011	UG15F039P011:250601819	250601819	5	1	1	2	80
UG15F039P012	UG15F039P012:250601820	250601820	5	1	1	1	0
UG15F039P013	UG15F039P013:250601821	250601821	7	1	1	1.8	20
UG15F039P014	UG15F039P014:250601822	250601822	5	1	1	1.5	25
UG15F039P015	UG15F039P015:250601823	250601823	5	1	1	1	0
UG15F039P016	UG15F039P016:250601824	250601824	7	1	1	1	0
UG15F039P017	UG15F039P017:250601825	250601825	5	1	1	1	0
UG15F039P019	UG15F039P019:250601970	250601970	5	1	1	1	0
UG15F039P020	UG15F039P020:250601971	250601971	5	1	1	1.33	33.33
UG15F039P021	UG15F039P021:250601972	250601972	5	1	1	1	0
UG15F039P022	UG15F039P022:250601973	250601973	7	1	1	2	80
UG15F039P023	UG15F039P023:250601974	250601974	5	1	1	1.67	66.67
UG15F039P024	UG15F039P024:250601975	250601975	7	1	1	1.5	50
UG15F039P025	UG15F039P025:250601976	250601976	5	1	1	2	100
UG15F039P026	UG15F039P026:250601977	250601977	7	1	1	2.86	100
UG15F039P027	UG15F039P027:250601978	250601978	5	1	1	1	0
UG15F039P030	UG15F039P030:250601981	250601981	5	1	1	1.29	28.57
UG15F042P001	UG15F042P001:250614471	250614471	5	1	1	1.33	33.33
UG15F042P002	UG15F042P002:250614472	250614472	5	1	1	1	0
UG15F042P003	UG15F042P003:250614473	250614473	7	1	1	1	0
UG15F042P005	UG15F042P005:250614475	250614475	7	1	1	3.14	100
UG15F049P001	UG15F049P001:250614619	250614619	7	1	1	3	100
UG15F055P001	UG15F055P001:250614518	250614518	7	1	1	1	0
UG15F055P003	UG15F055P003:250614520	250614520	5	1	1	2.5	50
UG15F055P004	UG15F055P004:250614521	250614521	5	1	1	5	100
UG15F055P005	UG15F055P005:250614522	250614522	5	1	1	1	0
UG15F055P006	UG15F055P006:250614523	250614523	5	1	1	3	100
UG15F055P007	UG15F055P007:250614524	250614524	5	1	1	1	0
UG15F055P008	UG15F055P008:250614525	250614525	7	1	1	1	0
UG15F055P009	UG15F055P009:250614526	250614526	5	1	1	2	100
UG15F055P011	UG15F055P011:250614528	250614528	5	1	1	4.67	100
UG15F055P012	UG15F055P012:250614529	250614529	5	1	1	1.83	33.33
UG15F055P013	UG15F055P013:250614530	250614530	7	1	1	1	0
UG15F055P014	UG15F055P014:250614531	250614531	5	1	1	1.33	33.33
UG15F056P001	UG15F056P001:250614532	250614532	5	1	1	1	0
UG15F056P002	UG15F056P002:250614533	250614533	5	1	1	1	0
UG15F056P004	UG15F056P004:250614535	250614535	7	1	1	1	0
UG15F061P001	UG15F061P001:250614092	250614092	5	1	1	1	0
UG15F061P002	UG15F061P002:250614093	250614093	7	1	1	1.93	64.29
UG15F061P003	UG15F061P003:250614094	250614094	7	1	1	2	83.33
UG15F061P005	UG15F061P005:250614096	250614096	7	1	1	1	0
UG15F061P006	UG15F061P006:250614097	250614097	5	1	1	2	100
UG15F061P007	UG15F061P007:250614098	250614098	7	1	1	1	0
UG15F064P003	UG15F064P003:250614505	250614505	5	1	1	4.33	100
UG15F064P004	UG15F064P004:250614506	250614506	7	1	1	1.36	18.18
UG15F064P005	UG15F064P005:250614507	250614507	5	1	1	2	50
UG15F064P006	UG15F064P006:250614508	250614508	5	1	1	1	0
UG15F064P007	UG15F064P007:250614509	250614509	5	1	1	1.13	12.5
UG15F064P008	UG15F064P008:250614510	250614510	5	1	1	1.75	25
UG15F064P010	UG15F064P010:250614504	250614504	7	1	1	2.38	62.5
UG15F065P001	UG15F065P001:250614513	250614513	7	1	1	2.67	100
UG15F065P002	UG15F065P002:250614514	250614514	7	1	1	1	0
UG15F065P003	UG15F065P003:250614515	250614515	7	1	1	1	0
UG15F066P001	UG15F066P001:250614516	250614516	5	1	1	5	100
UG15F066P002	UG15F066P002:250614517	250614517	5	1	1	1	0
UG15F067P001	UG15F067P001:250614511	250614511	5	1	1	1	0
UG15F067P002	UG15F067P002:250614512	250614512	7	1	1	1.5	40
UG15F068P001	UG15F068P001:250614629	250614629	5	1	1	1.5	50
UG15F068P002	UG15F068P002:250614630	250614630	7	1	1	1.67	44.44
UG15F069P001	UG15F069P001:250614638	250614638	5	1	1	1	0
UG15F069P002	UG15F069P002:250614639	250614639	5	1	1	1	0
UG15F069P003	UG15F069P003:250614640	250614640	5	1	1	1	0
UG15F069P004	UG15F069P004:250614641	250614641	7	1	1	1.5	25
UG15F069P005	UG15F069P005:250614642	250614642	7	1	1	2.33	50
UG15F069P006	UG15F069P006:250614643	250614643	5	1	1	1	0
UG15F069P007	UG15F069P007:250614644	250614644	7	1	1	1	0
UG15F069P503	UG15F069P503:250614645	250614645	3	1	1	1.25	25
UG15F070P001	UG15F070P001:250601348	250601348	7	1	1	1	0
UG15F070P002	UG15F070P002:250601349	250601349	7	1	1	1	0
UG15F070P003	UG15F070P003:250601350	250601350	7	1	1	1	0
UG15F070P004	UG15F070P004:250601351	250601351	7	1	1	1.5	50
UG15F070P007	UG15F070P007:250601353	250601353	7	1	1	1	0
UG15F072P001	UG15F072P001:250614476	250614476	7	1	1	1.57	42.86
UG15F073P002	UG15F073P002:250614625	250614625	5	1	1	1	0
UG15F073P003	UG15F073P003:250614626	250614626	5	1	1	1.5	50
UG15F074P001	UG15F074P001:250614623	250614623	7	1	1	1	0
UG15F076P001	UG15F076P001:250614617	250614617	5	1	1	1	0
UG15F077P001	UG15F077P001:250614607	250614607	5	1	1	3	100
UG15F077P002	UG15F077P002:250614608	250614608	5	1	1	3.38	75
UG15F077P003	UG15F077P003:250614609	250614609	7	1	1	4	88.89
UG15F077P006	UG15F077P006:250614612	250614612	5	1	1	1.6	20
UG15F079P001	UG15F079P001:250601548	250601548	7	1	1	1	0
UG15F079P002	UG15F079P002:250601549	250601549	7	1	1	1.2	20
UG15F079P003	UG15F079P003:250601550	250601550	5	1	1	1.67	66.67
UG15F079P004	UG15F079P004:250601551	250601551	7	1	1	4.5	100
UG15F079P005	UG15F079P005:250601552	250601552	7	1	1	5	100
UG15F079P006	UG15F079P006:250601553	250601553	7	1	1	1.3	20
UG15F079P007	UG15F079P007:250601554	250601554	7	1	1	3.67	100
UG15F079P008	UG15F079P008:250601555	250601555	5	1	1	1.5	33.33
UG15F079P009	UG15F079P009:250601556	250601556	5	1	1	1.5	25
UG15F079P010	UG15F079P010:250601557	250601557	7	1	1	3.57	71.43
UG15F079P011	UG15F079P011:250601558	250601558	7	1	1	1	0
UG15F079P012	UG15F079P012:250601559	250601559	7	1	1	1.8	40
UG15F079P013	UG15F079P013:250601560	250601560	7	1	1	5	100
UG15F079P014	UG15F079P014:250601561	250601561	7	1	1	1	0
UG15F080P001	UG15F080P001:250601072	250601072	5	1	1	1	0
UG15F081P001	UG15F081P001:250601073	250601073	5	1	1	1.2	20
UG15F082P001	UG15F082P001:250601074	250601074	5	1	1	2.33	33.33
UG15F082P003	UG15F082P003:250601076	250601076	5	1	1	3.25	100
UG15F082P501	UG15F082P501:250601075	250601075	5	1	2	1.6	40
UG15F083P001	UG15F083P001:250613975	250613975	5	1	1	3.86	100
UG15F083P002	UG15F083P002:250613976	250613976	5	1	1	2.33	66.67
UG15F083P003	UG15F083P003:250613977	250613977	5	1	1	4.25	100
UG15F084P001	UG15F084P001:250602310	250602310	5	1	1	1	0
UG15F084P002	UG15F084P002:250602311	250602311	5	1	1	1	0
UG15F084P003	UG15F084P003:250602312	250602312	5	1	1	1.6	40
UG15F085P001	UG15F085P001:250614467	250614467	7	1	1	1	0
UG15F085P002	UG15F085P002:250614468	250614468	5	1	1	1.43	28.57
UG15F087P001	UG15F087P001:250601191	250601191	7	2	1	1	0
UG15F087P002	UG15F087P002:250601192	250601192	5	1	1	1	0
UG15F087P003	UG15F087P003:250601193	250601193	7	2	1	5	100
UG15F087P004	UG15F087P004:250601194	250601194	5	1	1	2.2	40
UG15F087P005	UG15F087P005:250601195	250601195	5	1	1	1	0
UG15F087P006	UG15F087P006:250601196	250601196	5	2	1	1	0
UG15F087P007	UG15F087P007:250601197	250601197	5	1	1	1	0
UG15F087P008	UG15F087P008:250601198	250601198	7	1	1	1.14	14.29
UG15F087P009	UG15F087P009:250601199	250601199	5	1	1	1	0
UG15F087P010	UG15F087P010:250601200	250601200	7	1	1	1.5	50
UG15F087P011	UG15F087P011:250601201	250601201	5	1	1	1.33	33.33
UG15F087P012	UG15F087P012:250601202	250601202	5	1	2	5	100
UG15F087P013	UG15F087P013:250601203	250601203	7	1	1	3	100
UG15F087P015	UG15F087P015:250601204	250601204	5	1	1	1.75	50
UG15F087P016	UG15F087P016:250601205	250601205	7	1	1	1.67	55.56
UG15F087P017	UG15F087P017:250601206	250601206	7	1	1	1.4	40
UG15F087P018	UG15F087P018:250601207	250601207	5	1	1	2	50
UG15F088P001	UG15F088P001:250601485	250601485	5	2	1	1	0
UG15F088P002	UG15F088P002:250601486	250601486	7	1	1	1	0
UG15F088P003	UG15F088P003:250601487	250601487	7	1	1	2.29	71.43
UG15F088P005	UG15F088P005:250601489	250601489	7	1	1	1	0
UG15F088P006	UG15F088P006:250601490	250601490	7	1	1	1	0
UG15F088P007	UG15F088P007:250601491	250601491	7	2	1	1	0
UG15F088P008	UG15F088P008:250601492	250601492	7	1	1	4.33	100
UG15F088P009	UG15F088P009:250601493	250601493	7	1	1	2.29	71.43
UG15F088P010	UG15F088P010:250601494	250601494	7	1	1	3.75	100
UG15F088P011	UG15F088P011:250601495	250601495	7	1	1	4.5	100
UG15F088P012	UG15F088P012:250601496	250601496	7	1	1	2.5	100
UG15F088P013	UG15F088P013:250601497	250601497	7	2	1	4	100
UG15F088P014	UG15F088P014:250601498	250601498	7	1	2	1	0
UG15F089P001	UG15F089P001:250602100	250602100	5	1	1	2	75
UG15F091P001	UG15F091P001:250614028	250614028	7	1	1	1.43	42.86
UG15F091P002	UG15F091P002:250614029	250614029	7	1	1	1	0
UG15F091P003	UG15F091P003:250614030	250614030	7	1	1	1	0
UG15F091P004	UG15F091P004:250614031	250614031	7	1	1	5	100
UG15F091P005	UG15F091P005:250614032	250614032	7	1	1	1	0
UG15F091P006	UG15F091P006:250614033	250614033	5	1	1	1	0
UG15F091P007	UG15F091P007:250614034	250614034	7	1	1	5	100
UG15F095P001	UG15F095P001:250601880	250601880	7	1	1	1	0
UG15F096P003	UG15F096P003:250614013	250614013	5	1	1	1	0
UG15F096P004	UG15F096P004:250614014	250614014	5	1	1	1	0
UG15F096P005	UG15F096P005:250614015	250614015	5	1	1	1	0
UG15F096P006	UG15F096P006:250614016	250614016	7	1	1	1	0
UG15F097P001	UG15F097P001:250601465	250601465	3	1	3	1	0
UG15F098P001	UG15F098P001:250601466	250601466	5	1	1	1.43	28.57
UG15F099P001	UG15F099P001:250602104	250602104	7	1	1	3	100
UG15F100P002	UG15F100P002:250601185	250601185	3	1	1	2	100
UG15F100P003	UG15F100P003:250601186	250601186	7	1	1	5	100
UG15F100P004	UG15F100P004:250601187	250601187	5	1	3	1.5	50
UG15F100P005	UG15F100P005:250601188	250601188	3	1	3	3	100
UG15F100P006	UG15F100P006:250601189	250601189	5	1	4	1	0
UG15F100P007	UG15F100P007:250601190	250601190	5	3	1	2	50
UG15F100P014	UG15F100P014:250601165	250601165	5	1	1	1	0
UG15F101P001	UG15F101P001:250601176	250601176	7	1	3	1.33	33.33
UG15F101P003	UG15F101P003:250601178	250601178	5	1	4	4.25	100
UG15F101P009	UG15F101P009:250601183	250601183	5	1	1	2.5	100
UG15F101P011	UG15F101P011:250613870	250613870	3	1	4	1	0
UG15F102P001	UG15F102P001:250601295	250601295	5	1	1	1.2	20
UG15F102P002	UG15F102P002:250601296	250601296	5	1	1	5	100
UG15F102P003	UG15F102P003:250601297	250601297	5	1	1	1.5	37.5
UG15F102P004	UG15F102P004:250601298	250601298	5	1	1	1.5	25
UG15F102P005	UG15F102P005:250601299	250601299	5	1	1	5	100
UG15F103P001	UG15F103P001:250613894	250613894	7	1	1	5	100
UG15F104P001	UG15F104P001:250602273	250602273	7	1	1	5	100
UG15F104P002	UG15F104P002:250602274	250602274	7	1	1	1.14	14.29
UG15F105P001	UG15F105P001:250613891	250613891	5	1	1	3	50
UG15F105P002	UG15F105P002:250613892	250613892	5	1	1	1	0
UG15F105P003	UG15F105P003:250613893	250613893	7	1	1	2.31	84.62
UG15F106P001	UG15F106P001:250602251	250602251	7	1	1	1.43	28.57
UG15F106P002	UG15F106P002:250602252	250602252	5	1	1	1.33	33.33
UG15F107P001	UG15F107P001:250601467	250601467	5	1	1	4	75
UG15F107P002	UG15F107P002:250601468	250601468	5	1	1	1	0
UG15F108P001	UG15F108P001:250613871	250613871	7	1	1	1.2	20
UG15F108P002	UG15F108P002:250613872	250613872	7	1	1	1	0
UG15F109P001	UG15F109P001:250602256	250602256	5	1	1	1	0
UG15F109P002	UG15F109P002:250602257	250602257	5	1	1	1	0
UG15F110P002	UG15F110P002:250601712	250601712	7	1	1	2.57	100
UG15F110P003	UG15F110P003:250601713	250601713	5	1	1	1	0
UG15F110P004	UG15F110P004:250601714	250601714	5	1	1	1	0
UG15F110P006	UG15F110P006:250601716	250601716	5	1	1	1	0
UG15F110P007	UG15F110P007:250601717	250601717	7	1	1	1	0
UG15F110P008	UG15F110P008:250601718	250601718	5	1	1	1.4	40
UG15F111P001	UG15F111P001:250601701	250601701	5	1	1	1.5	25
UG15F111P002	UG15F111P002:250601763	250601763	5	1	1	3	50
UG15F111P002	UG15F111P002:250601702	250601702	5	1	1	3	50
UG15F111P004	UG15F111P004:250601704	250601704	5	1	1	1	0
UG15F111P005	UG15F111P005:250601705	250601705	5	1	1	1	0
UG15F111P006	UG15F111P006:250601706	250601706	5	1	1	1	0
UG15F111P006	UG15F111P006:250614173	250614173	5	1	1	1	0
UG15F111P007	UG15F111P007:250601707	250601707	5	1	1	1	0
UG15F111P008	UG15F111P008:250601708	250601708	7	1	1	3	80
UG15F111P009	UG15F111P009:250601709	250601709	7	1	1	1.5	50
UG15F111P010	UG15F111P010:250601710	250601710	7	1	1	1	0
UG15F111P011	UG15F111P011:250601711	250601711	7	1	1	1.33	33.33
UG15F112P001	UG15F112P001:250601892	250601892	5	1	1	5	100
UG15F112P002	UG15F112P002:250601893	250601893	5	1	1	1.6	60
UG15F112P003	UG15F112P003:250601925	250601925	5	1	1	3.25	75
UG15F112P005	UG15F112P005:250601927	250601927	7	1	1	5	100
UG15F113P001	UG15F113P001:250614129	250614129	7	1	1	1	0
UG15F113P002	UG15F113P002:250614130	250614130	5	1	1	5	100
UG15F114P002	UG15F114P002:250601691	250601691	7	1	1	1	0
UG15F115P001	UG15F115P001:250601674	250601674	5	1	1	1.67	66.67
UG15F115P002	UG15F115P002:250601675	250601675	5	1	1	1	0
UG15F116P001	UG15F116P001:250601996	250601996	7	1	1	1	0
UG15F116P004	UG15F116P004:250601999	250601999	7	1	1	3.29	85.71
UG15F116P005	UG15F116P005:250602000	250602000	7	1	1	1.33	33.33
UG15F116P006	UG15F116P006:250602001	250602001	7	1	1	2.71	100
UG15F116P007	UG15F116P007:250602002	250602002	5	2	1	1.4	40
UG15F116P008	UG15F116P008:250602003	250602003	5	1	1	1	0
UG15F117P001	UG15F117P001:250601562	250601562	7	1	1	3.5	75
UG15F117P002	UG15F117P002:250601563	250601563	7	1	1	1.5	25
UG15F117P003	UG15F117P003:250601614	250601614	5	1	1	1	0
UG15F117P004	UG15F117P004:250601565	250601565	5	1	1	1	0
UG15F117P005	UG15F117P005:250601566	250601566	7	1	1	1.14	14.29
UG15F117P006	UG15F117P006:250601567	250601567	7	2	1	1	0
UG15F117P007	UG15F117P007:250601568	250601568	7	1	1	1	0
UG15F117P008	UG15F117P008:250601569	250601569	5	1	1	3.2	80
UG15F117P009	UG15F117P009:250601570	250601570	7	1	1	1	0
UG15F117P010	UG15F117P010:250601571	250601571	5	1	1	1	0
UG15F117P011	UG15F117P011:250601572	250601572	7	1	1	3.17	100
UG15F117P012	UG15F117P012:250601573	250601573	7	1	1	1	0
UG15F117P013	UG15F117P013:250601574	250601574	7	1	1	4.2	100
UG15F117P014	UG15F117P014:250601575	250601575	7	1	1	1	0
UG15F117P015	UG15F117P015:250601576	250601576	7	1	1	1.67	33.33
UG15F117P016	UG15F117P016:250601577	250601577	7	1	1	2.25	50
UG15F117P017	UG15F117P017:250601578	250601578	7	2	1	4	100
UG15F118P001	UG15F118P001:250601827	250601827	5	1	1	1	0
UG15F118P002	UG15F118P002:250601828	250601828	7	1	1	1	0
UG15F118P003	UG15F118P003:250601829	250601829	7	1	1	2.67	83.33
UG15F118P004	UG15F118P004:250601830	250601830	5	1	1	3	100
UG15F118P008	UG15F118P008:250601834	250601834	7	1	1	1	0
UG15F118P009	UG15F118P009:250601835	250601835	5	1	1	1	0
UG15F118P010	UG15F118P010:250601836	250601836	7	1	1	2	66.67
UG15F118P011	UG15F118P011:250601837	250601837	7	1	1	1	0
UG15F118P013	UG15F118P013:250601839	250601839	7	1	1	1	0
UG15F118P014	UG15F118P014:250601840	250601840	7	1	1	1	0
UG15F118P017	UG15F118P017:250601841	250601841	5	1	1	1	0
UG15F118P018	UG15F118P018:250601844	250601844	7	1	1	1	0
UG15F118P020	UG15F118P020:250601846	250601846	7	1	1	1.25	25
UG15F118P022	UG15F118P022:250601848	250601848	7	1	1	1.07	7.14
UG15F118P023	UG15F118P023:250601849	250601849	7	1	1	1	0
UG15F118P024	UG15F118P024:250601850	250601850	7	1	1	1.2	20
UG15F118P025	UG15F118P025:250601851	250601851	7	1	1	1.83	33.33
UG15F118P026	UG15F118P026:250601852	250601852	5	1	1	4.5	100
UG15F118P027	UG15F118P027:250601853	250601853	7	1	1	1	0
UG15F118P028	UG15F118P028:250601854	250601854	5	1	1	1	0
UG15F118P029	UG15F118P029:250601855	250601855	5	1	1	1	0
UG15F118P030	UG15F118P030:250601856	250601856	7	1	1	1	0
UG15F119P001	UG15F119P001:250614487	250614487	7	1	1	1.75	37.5
UG15F120P001	UG15F120P001:250601480	250601480	7	1	1	5	100
UG15F120P002	UG15F120P002:250601481	250601481	7	2	1	1.56	22.22
UG15F120P003	UG15F120P003:250601482	250601482	7	1	2	4.33	100
UG15F120P004	UG15F120P004:250601483	250601483	7	1	1	1.67	33.33
UG15F120P005	UG15F120P005:250601484	250601484	7	1	1	1.23	15.38
UG15F121P001	UG15F121P001:250601890	250601890	5	1	1	1	0
UG15F121P002	UG15F121P002:250601891	250601891	5	1	1	5	100
UG15F126P001	UG15F126P001:250602105	250602105	7	1	1	5	100
UG15F127P001	UG15F127P001:250602190	250602190	5	1	1	3.43	71.43
UG15F127P003	UG15F127P003:250602192	250602192	5	1	1	1	0
UG15F127P004	UG15F127P004:250602193	250602193	5	1	1	1	0
UG15F127P005	UG15F127P005:250602194	250602194	7	1	1	5	100
UG15F127P006	UG15F127P006:250602195	250602195	5	1	1	4.25	100
UG15F127P007	UG15F127P007:250602196	250602196	5	1	1	1	0
UG15F127P008	UG15F127P008:250602197	250602197	5	1	1	1	0
UG15F127P010	UG15F127P010:250602199	250602199	5	1	1	3.25	75
UG15F127P011	UG15F127P011:250602200	250602200	5	1	1	2	66.67
UG15F127P012	UG15F127P012:250602201	250602201	5	1	1	5	100
UG15F128P002	UG15F128P002:250614050	250614050	7	1	1	5	100
UG15F129P001	UG15F129P001:250601305	250601305	5	1	1	1	0
UG15F129P002	UG15F129P002:250601306	250601306	7	1	1	1.2	20
UG15F133P001	UG15F133P001:250614026	250614026	5	1	1	5	100
UG15F133P002	UG15F133P002:250614027	250614027	7	1	1	1	0
UG15F134P001	UG15F134P001:250614024	250614024	7	1	1	1	0
UG15F134P002	UG15F134P002:250614025	250614025	7	1	1	1	0
UG15F135P001	UG15F135P001:250614100	250614100	7	1	1	1	0
UG15F135P002	UG15F135P002:250614101	250614101	5	1	1	1	0
UG15F135P003	UG15F135P003:250614102	250614102	5	1	1	1	0
UG15F135P004	UG15F135P004:250614103	250614103	5	1	1	1	0
UG15F135P005	UG15F135P005:250614104	250614104	5	1	1	1	0
UG15F135P006	UG15F135P006:250614105	250614105	7	1	1	1	0
UG15F135P007	UG15F135P007:250614106	250614106	7	1	1	1.17	16.67
UG15F135P008	UG15F135P008:250614107	250614107	5	1	1	1	0
UG15F135P009	UG15F135P009:250614108	250614108	5	1	1	1	0
UG15F135P010	UG15F135P010:250614109	250614109	5	1	1	1	0
UG15F135P011	UG15F135P011:250614110	250614110	5	1	1	1	0
UG15F135P013	UG15F135P013:250614112	250614112	5	1	1	1	0
UG15F135P014	UG15F135P014:250614113	250614113	5	1	1	2.6	100
UG15F135P015	UG15F135P015:250614114	250614114	5	1	1	1	0
UG15F135P016	UG15F135P016:250614115	250614115	7	1	1	2	60
UG15F135P017	UG15F135P017:250614116	250614116	5	1	1	1	0
UG15F135P018	UG15F135P018:250614117	250614117	7	1	1	1	0
UG15F135P019	UG15F135P019:250614118	250614118	5	1	1	1	0
UG15F135P020	UG15F135P020:250614119	250614119	5	1	1	1	0
UG15F135P021	UG15F135P021:250614120	250614120	5	1	1	1	0
UG15F137P001	UG15F137P001:250601687	250601687	7	1	1	1.42	16.67
UG15F138P001	UG15F138P001:250613877	250613877	5	1	1	5	100
UG15F138P002	UG15F138P002:250613878	250613878	5	1	1	5	100
UG15F138P003	UG15F138P003:250613879	250613879	7	1	1	1	0
UG15F138P004	UG15F138P004:250613880	250613880	7	1	1	1	0
UG15F139P001	UG15F139P001:250613873	250613873	5	1	1	1	0
UG15F139P002	UG15F139P002:250613874	250613874	5	1	1	2.5	100
UG15F140P001	UG15F140P001:250602258	250602258	7	1	1	1	0
UG15F140P002	UG15F140P002:250602259	250602259	7	1	1	1.33	33.33
UG15F140P003	UG15F140P003:250602260	250602260	7	1	1	1	0
UG15F140P005	UG15F140P005:250602263	250602263	5	1	1	1	0
UG15F140P006	UG15F140P006:250602264	250602264	5	1	1	1	0
UG15F141P001	UG15F141P001:250601877	250601877	5	1	1	1	0
UG15F142P001	UG15F142P001:250601080	250601080	5	1	1	1.17	16.67
UG15F142P002	UG15F142P002:250601081	250601081	5	1	1	2	100
UG15F143P001	UG15F143P001:250601875	250601875	5	1	1	1	0
UG15F143P002	UG15F143P002:250601876	250601876	5	1	1	4	75
UG15F145P001	UG15F145P001:250601479	250601479	7	1	1	4.5	100
UG15F146P001	UG15F146P001:250600575	250600575	5	1	1	1.29	14.29
UG15F147P001	UG15F147P001:250601475	250601475	5	1	1	1	0
UG15F148P001	UG15F148P001:250601476	250601476	5	1	1	4.4	100
UG15F149P001	UG15F149P001:250600576	250600576	5	1	1	1	0
UG15F149P002	UG15F149P002:250600577	250600577	7	1	1	1	0
UG15F149P003	UG15F149P003:250600578	250600578	7	1	1	5	100
UG15F149P004	UG15F149P004:250600579	250600579	5	1	1	1	0
UG15F151P001	UG15F151P001:250600457	250600457	5	1	1	1.5	50
UG15F151P002	UG15F151P002:250600458	250600458	5	1	1	1.33	33.33
UG15F153P001	UG15F153P001:250601474	250601474	7	1	1	1	0
UG15F154P001	UG15F154P001:250600831	250600831	5	1	1	1	0
UG15F154P002	UG15F154P002:250600832	250600832	7	1	1	1	0
UG15F154P003	UG15F154P003:250600841	250600841	5	1	1	2	100
UG15F154P004	UG15F154P004:250600834	250600834	7	1	1	1	0
UG15F154P005	UG15F154P005:250600835	250600835	7	1	1	1	0
UG15F154P006	UG15F154P006:250600836	250600836	7	1	1	4	75
UG15F154P007	UG15F154P007:250600837	250600837	5	1	1	1	0
UG15F154P008	UG15F154P008:250600838	250600838	7	1	1	4.5	100
UG15F154P009	UG15F154P009:250600839	250600839	7	1	1	1	0
UG15F154P013	UG15F154P013:250600749	250600749	5	1	1	1	0
UG15F154P014	UG15F154P014:250600750	250600750	5	1	1	4.5	100
UG15F154P015	UG15F154P015:250600782	250600782	5	1	1	5	100
UG15F154P017	UG15F154P017:250600784	250600784	5	1	1	2.25	50
UG15F154P018	UG15F154P018:250600785	250600785	7	1	1	1	0
UG15F154P019	UG15F154P019:250600786	250600786	7	1	1	1	0
UG15F154P020	UG15F154P020:250600787	250600787	7	1	1	1.67	33.33
UG15F154P021	UG15F154P021:250600788	250600788	5	1	1	1	0
UG15F154P022	UG15F154P022:250600789	250600789	5	1	1	2	25
UG15F154P023	UG15F154P023:250600790	250600790	5	1	1	1	0
UG15F154P026	UG15F154P026:250601324	250601324	7	1	1	3	100
UG15F154P027	UG15F154P027:250601325	250601325	5	1	1	2	100
UG15F154P028	UG15F154P028:250601326	250601326	7	1	1	1	0
UG15F154P030	UG15F154P030:250601327	250601327	5	1	1	1.29	28.57
UG15F154P032	UG15F154P032:250601328	250601328	7	1	1	1	0
UG15F154P033	UG15F154P033:250601329	250601329	5	1	1	1	0
UG15F154P034	UG15F154P034:250601330	250601330	7	1	1	1	0
UG15F156P001	UG15F156P001:250613979	250613979	5	1	1	1.33	33.33
UG15F156P002	UG15F156P002:250613980	250613980	5	1	1	1.33	33.33
UG15F156P003	UG15F156P003:250613981	250613981	7	1	1	1.67	66.67
UG15F156P004	UG15F156P004:250613982	250613982	5	1	1	1	0
UG15F156P005	UG15F156P005:250613983	250613983	5	1	1	3.33	100
UG15F156P006	UG15F156P006:250613984	250613984	5	1	1	1	0
UG15F156P007	UG15F156P007:250613985	250613985	5	1	1	1	0
UG15F156P009	UG15F156P009:250613987	250613987	5	1	1	5	100
UG15F158P001	UG15F158P001:250601626	250601626	7	1	1	1	0
UG15F158P002	UG15F158P002:250601627	250601627	7	1	1	1.38	25
UG15F158P003	UG15F158P003:250601628	250601628	5	1	1	1.33	33.33
UG15F158P004	UG15F158P004:250601629	250601629	7	1	1	1	0
UG15F158P005	UG15F158P005:250601630	250601630	7	1	1	1.22	22.22
UG15F158P006	UG15F158P006:250601631	250601631	5	1	1	1	0
UG15F158P007	UG15F158P007:250601632	250601632	5	1	1	1	0
UG15F158P008	UG15F158P008:250601633	250601633	5	1	1	1	0
UG15F158P009	UG15F158P009:250601634	250601634	7	1	1	1	0
UG15F158P010	UG15F158P010:250601635	250601635	5	1	1	4.67	100
UG15F158P011	UG15F158P011:250601636	250601636	7	1	1	3	100
UG15F158P012	UG15F158P012:250601637	250601637	7	1	1	1	0
UG15F158P013	UG15F158P013:250601638	250601638	5	1	1	1.4	40
UG15F158P014	UG15F158P014:250601639	250601639	5	1	1	1	0
UG15F158P015	UG15F158P015:250601671	250601671	7	1	1	1	0
UG15F158P017	UG15F158P017:250601673	250601673	5	1	1	1.5	25
UG15F159P001	UG15F159P001:250600451	250600451	5	1	1	1	0
UG15F159P003	UG15F159P003:250600453	250600453	5	1	1	4	100
UG15F159P004	UG15F159P004:250600454	250600454	5	1	1	1	0
UG15F159P005	UG15F159P005:250600455	250600455	7	1	1	5	100
UG15F159P006	UG15F159P006:250600456	250600456	5	1	1	1	0
UG15F161P001	UG15F161P001:250614488	250614488	7	1	1	5	100
UG15F161P002	UG15F161P002:250614489	250614489	7	1	1	1	0
UG15F163P001	UG15F163P001:250600532	250600532	5	1	1	1.5	50
UG15F163P002	UG15F163P002:250600533	250600533	7	1	1	1	0
UG15F163P003	UG15F163P003:250600534	250600534	5	1	1	1	0
UG15F163P004	UG15F163P004:250600535	250600535	7	1	1	2.8	70
UG15F163P005	UG15F163P005:250600536	250600536	5	1	1	1	0
UG15F163P006	UG15F163P006:250600537	250600537	5	1	1	1	0
UG15F164P001	UG15F164P001:250600538	250600538	5	1	1	1	0
UG15F164P002	UG15F164P002:250600539	250600539	7	1	1	1	0
UG15F165P002	UG15F165P002:250614127	250614127	5	1	1	1	0
UG15F165P003	UG15F165P003:250614128	250614128	5	1	1	1	0
UG15F167P002	UG15F167P002:250602211	250602211	7	1	1	1	0
UG15F167P003	UG15F167P003:250602212	250602212	5	1	1	2	100
UG15F167P004	UG15F167P004:250602213	250602213	5	1	1	1	0
UG15F167P005	UG15F167P005:250602214	250602214	7	1	1	2.4	100
UG15F167P006	UG15F167P006:250602215	250602215	5	1	1	1	0
UG15F167P007	UG15F167P007:250602216	250602216	5	1	1	1	0
UG15F167P008	UG15F167P008:250602217	250602217	7	1	1	1.25	25
UG15F167P009	UG15F167P009:250602218	250602218	7	1	1	5	100
UG15F167P010	UG15F167P010:250602219	250602219	5	1	1	1	0
UG15F168P001	UG15F168P001:250613999	250613999	5	1	1	1.33	33.33
UG15F168P002	UG15F168P002:250614000	250614000	5	1	1	1.29	28.57
UG15F168P003	UG15F168P003:250614001	250614001	5	1	1	1	0
UG15F168P004	UG15F168P004:250614002	250614002	7	1	1	1.2	20
UG15F168P005	UG15F168P005:250614003	250614003	7	1	1	1	0
UG15F168P006	UG15F168P006:250614004	250614004	5	1	1	5	100
UG15F168P007	UG15F168P007:250614005	250614005	5	1	1	5	100
UG15F168P008	UG15F168P008:250614006	250614006	5	1	1	1.17	16.67
UG15F168P009	UG15F168P009:250614007	250614007	7	1	1	1.5	50
UG15F168P010	UG15F168P010:250614008	250614008	5	1	1	1.33	33.33
UG15F168P012	UG15F168P012:250614010	250614010	7	1	1	5	100
UG15F170P001	UG15F170P001:250602317	250602317	5	1	1	1	0
UG15F170P002	UG15F170P002:250602318	250602318	5	1	1	3	100
UG15F170P003	UG15F170P003:250602319	250602319	7	1	1	1.75	50
UG15F170P004	UG15F170P004:250602320	250602320	7	1	1	1	0
UG15F170P006	UG15F170P006:250602322	250602322	7	1	1	3	100
UG15F170P007	UG15F170P007:250602323	250602323	5	1	1	4	100
UG15F170P008	UG15F170P008:250602324	250602324	5	1	1	2.5	100
UG15F171P001	UG15F171P001:250614147	250614147	7	1	1	5	100
UG15F171P002	UG15F171P002:250614148	250614148	5	1	1	5	100
UG15F171P003	UG15F171P003:250614149	250614149	5	1	1	2	85.71
UG15F171P004	UG15F171P004:250614150	250614150	5	1	1	1	0
UG15F171P005	UG15F171P005:250614151	250614151	5	1	1	1.67	66.67
UG15F171P006	UG15F171P006:250614152	250614152	5	1	1	1	0
UG15F171P007	UG15F171P007:250614153	250614153	5	1	1	1	0
UG15F171P008	UG15F171P008:250614154	250614154	5	1	1	1	0
UG15F171P009	UG15F171P009:250614155	250614155	5	1	1	1.8	80
UG15F171P010	UG15F171P010:250614156	250614156	5	1	1	5	100
UG15F171P011	UG15F171P011:250614157	250614157	7	1	1	1	0
UG15F171P012	UG15F171P012:250614158	250614158	5	1	1	1	0
UG15F171P013	UG15F171P013:250614159	250614159	7	1	1	1.09	9.09
UG15F171P014	UG15F171P014:250614160	250614160	5	1	1	1	0
UG15F172P001	UG15F172P001:250602341	250602341	5	1	1	2.5	100
UG15F172P002	UG15F172P002:250602342	250602342	5	1	1	1	0
UG15F172P003	UG15F172P003:250602343	250602343	5	1	1	2	100
UG15F172P004	UG15F172P004:250602344	250602344	5	1	1	1.57	57.14
UG15F172P005	UG15F172P005:250602345	250602345	5	1	1	1	0
UG15F172P006	UG15F172P006:250602346	250602346	5	1	1	2	66.67
UG15F172P007	UG15F172P007:250602347	250602347	5	1	1	1	0
UG15F172P008	UG15F172P008:250601382	250601382	5	1	1	3.5	100
UG15F172P009	UG15F172P009:250602349	250602349	5	1	1	1	0
UG15F172P010	UG15F172P010:250602350	250602350	5	1	1	4	100
UG15F172P011	UG15F172P011:250602351	250602351	5	1	1	3.67	100
UG15F173P001	UG15F173P001:250613843	250613843	7	1	1	1.5	50
UG15F173P002	UG15F173P002:250613844	250613844	7	1	1	1.5	50
UG15F173P003	UG15F173P003:250613845	250613845	7	1	1	1	0
UG15F173P004	UG15F173P004:250613846	250613846	5	1	1	1.75	50
UG15F173P005	UG15F173P005:250613847	250613847	7	1	1	3	100
UG15F173P006	UG15F173P006:250613848	250613848	7	1	1	1.33	16.67
UG15F173P007	UG15F173P007:250613849	250613849	7	1	1	1	0
UG15F174P001	UG15F174P001:250613850	250613850	7	1	1	1	0
UG15F174P002	UG15F174P002:250613851	250613851	7	1	1	3	100
UG15F174P003	UG15F174P003:250613852	250613852	7	1	1	1	0
UG15F176P001	UG15F176P001:250602325	250602325	7	1	1	1	0
UG15F176P002	UG15F176P002:250602326	250602326	7	1	1	1.33	33.33
UG15F176P003	UG15F176P003:250602327	250602327	5	1	1	1	0
UG15F176P004	UG15F176P004:250602328	250602328	7	1	1	1	0
UG15F176P005	UG15F176P005:250602329	250602329	7	1	1	3.25	100
UG15F176P006	UG15F176P006:250602330	250602330	7	1	1	1.5	50
UG15F176P007	UG15F176P007:250602331	250602331	7	1	1	1	0
UG15F176P008	UG15F176P008:250602332	250602332	5	1	1	1	0
UG15F176P009	UG15F176P009:250602333	250602333	7	1	1	1	0
UG15F176P010	UG15F176P010:250602334	250602334	7	1	1	1	0
UG15F176P011	UG15F176P011:250602335	250602335	7	1	1	1.33	33.33
UG15F176P013	UG15F176P013:250602337	250602337	5	1	1	1	0
UG15F176P014	UG15F176P014:250602338	250602338	7	1	1	5	100
UG15F176P015	UG15F176P015:250602339	250602339	7	1	1	1	0
UG15F176P016	UG15F176P016:250602340	250602340	7	1	1	1.14	14.29
UG15F177P001	UG15F177P001:250613918	250613918	7	1	1	5	100
UG15F177P002	UG15F177P002:250613919	250613919	7	1	1	1.11	11.11
UG15F177P003	UG15F177P003:250613920	250613920	7	1	1	1.5	50
UG15F177P004	UG15F177P004:250613921	250613921	7	1	1	3	100
UG15F177P005	UG15F177P005:250613922	250613922	5	1	1	2	75
UG15F177P006	UG15F177P006:250613923	250613923	5	1	1	1	0
UG15F177P007	UG15F177P007:250613924	250613924	5	1	1	1	0
UG15F177P008	UG15F177P008:250613925	250613925	7	1	1	2.5	87.5
UG15F177P009	UG15F177P009:250613926	250613926	5	1	1	1	0
UG15F177P010	UG15F177P010:250613927	250613927	5	1	1	5	100
UG15F177P011	UG15F177P011:250613959	250613959	5	1	1	1.14	14.29
UG15F177P012	UG15F177P012:250613960	250613960	5	1	1	2	100
UG15F177P013	UG15F177P013:250613961	250613961	5	1	1	4	100
UG15F177P014	UG15F177P014:250613962	250613962	5	1	1	3.5	100
UG15F177P015	UG15F177P015:250613963	250613963	5	1	1	2.86	100
UG15F177P016	UG15F177P016:250613964	250613964	5	1	1	1	0
UG15F178P001	UG15F178P001:250613988	250613988	5	1	1	5	100
UG15F178P002	UG15F178P002:250613989	250613989	5	1	1	3.5	100
UG15F178P003	UG15F178P003:250613990	250613990	7	1	1	4.33	100
UG15F178P004	UG15F178P004:250613991	250613991	5	1	1	5	100
UG15F178P006	UG15F178P006:250613993	250613993	5	1	1	3.75	100
UG15F178P007	UG15F178P007:250613994	250613994	5	1	1	4.5	100
UG15F178P008	UG15F178P008:250613995	250613995	5	1	1	1.78	77.78
UG15F178P009	UG15F178P009:250613996	250613996	5	1	1	2	66.67
UG15F178P011	UG15F178P011:250613998	250613998	7	1	1	1	0
UG15F181P001	UG15F181P001:250602355	250602355	5	1	1	1	0
UG15F181P003	UG15F181P003:250602357	250602357	5	1	1	1	0
UG15F181P004	UG15F181P004:250602358	250602358	7	1	1	1	0
UG15F181P005	UG15F181P005:250602359	250602359	7	1	1	1	0
UG15F181P006	UG15F181P006:250602360	250602360	7	1	1	5	100
UG15F181P007	UG15F181P007:250602361	250602361	7	1	1	2	50
UG15F181P008	UG15F181P008:250602362	250602362	5	1	1	1	0
UG15F181P009	UG15F181P009:250602363	250602363	5	1	1	1.5	50
UG15F181P010	UG15F181P010:250602364	250602364	7	1	1	1	0
UG15F181P011	UG15F181P011:250602365	250602365	5	1	1	1	0
UG15F181P012	UG15F181P012:250602366	250602366	5	1	1	1.5	50
UG15F183P001	UG15F183P001:250614175	250614175	5	1	1	5	100
UG15F183P002	UG15F183P002:250614176	250614176	7	1	1	5	100
UG15F183P003	UG15F183P003:250614177	250614177	7	1	1	5	100
UG15F183P004	UG15F183P004:250614178	250614178	5	1	1	1	0
UG15F183P006	UG15F183P006:250614180	250614180	5	1	1	1	0
UG15F183P007	UG15F183P007:250614181	250614181	5	1	1	1	0
UG15F183P008	UG15F183P008:250614594	250614594	7	1	1	3.25	100
UG15F183P009	UG15F183P009:250614595	250614595	7	1	1	1	0
UG15F183P010	UG15F183P010:250614596	250614596	7	1	1	1	0
UG15F183P011	UG15F183P011:250614597	250614597	5	1	1	1	0
UG15F183P012	UG15F183P012:250614598	250614598	7	1	1	1	0
UG15F183P013	UG15F183P013:250614599	250614599	7	1	1	1	0
UG15F183P014	UG15F183P014:250614600	250614600	7	1	1	1	0
UG15F183P015	UG15F183P015:250614601	250614601	5	1	1	5	100
UG15F183P033	UG15F183P033:250613854	250613854	5	1	1	1	0
UG15F183P034	UG15F183P034:250613855	250613855	7	1	1	1	0
UG15F183P035	UG15F183P035:250613856	250613856	5	1	1	3	100
UG15F183P036	UG15F183P036:250613857	250613857	7	1	1	1	0
UG15F183P037	UG15F183P037:250613858	250613858	5	1	1	1	0
UG15F185P001	UG15F185P001:250602369	250602369	5	1	1	1	0
UG15F185P004	UG15F185P004:250602372	250602372	7	1	1	1.5	37.5
UG15F185P006	UG15F185P006:250602374	250602374	5	1	1	1	0
UG15F185P007	UG15F185P007:250602375	250602375	5	1	1	1	0
UG15F185P008	UG15F185P008:250602376	250602376	7	1	1	1.2	20
UG15F185P009	UG15F185P009:250602377	250602377	5	1	1	1	0
UG15F185P010	UG15F185P010:250602378	250602378	7	1	1	1	0
UG15F185P011	UG15F185P011:250602379	250602379	7	1	1	3	100
UG15F185P013	UG15F185P013:250613973	250613973	5	1	1	5	100
UG15F185P014	UG15F185P014:250613974	250613974	5	1	1	1	0
UG15F187P001	UG15F187P001:250602202	250602202	5	1	1	4.67	100
UG15F187P002	UG15F187P002:250602203	250602203	5	1	1	1	0
UG15F187P004	UG15F187P004:250602205	250602205	5	1	1	1	0
UG15F187P007	UG15F187P007:250602208	250602208	5	1	1	1.67	33.33
UG15F187P008	UG15F187P008:250602209	250602209	5	1	1	2.5	100
UG15F187P010	UG15F187P010:250602221	250602221	5	1	1	4	100
UG15F187P011	UG15F187P011:250602222	250602222	5	1	1	1	0
UG15F187P012	UG15F187P012:250602223	250602223	5	1	1	1	0
UG15F187P013	UG15F187P013:250602224	250602224	5	1	1	1	0
UG15F187P014	UG15F187P014:250602225	250602225	5	1	1	2	100
UG15F187P016	UG15F187P016:250602227	250602227	5	1	1	3	50
UG15F189P001	UG15F189P001:250613965	250613965	7	1	1	5	100
UG15F189P002	UG15F189P002:250613966	250613966	5	1	1	1	0
UG15F189P003	UG15F189P003:250613967	250613967	5	1	1	1	0
UG15F189P004	UG15F189P004:250613968	250613968	5	1	1	5	100
UG15F189P005	UG15F189P005:250613969	250613969	5	1	1	1	0
UG15F189P006	UG15F189P006:250613970	250613970	5	1	1	3	100
UG15F189P007	UG15F189P007:250613971	250613971	5	1	1	5	100
UG15F190P001	UG15F190P001:250614131	250614131	5	1	1	1	0
UG15F190P002	UG15F190P002:250614132	250614132	5	1	1	1	0
UG15F190P003	UG15F190P003:250614133	250614133	7	1	1	1	0
UG15F190P004	UG15F190P004:250614134	250614134	5	1	1	2	100
UG15F190P005	UG15F190P005:250614135	250614135	7	1	1	1	0
UG15F190P006	UG15F190P006:250614136	250614136	7	1	1	4.33	100
UG15F190P007	UG15F190P007:250614137	250614137	7	1	1	2.83	100
UG15F190P008	UG15F190P008:250614138	250614138	5	1	1	1.4	20
UG15F190P011	UG15F190P011:250614141	250614141	7	1	1	1	0
UG15F190P012	UG15F190P012:250614142	250614142	7	1	1	1	0
UG15F190P013	UG15F190P013:250614143	250614143	5	1	1	1	0
UG15F190P014	UG15F190P014:250614144	250614144	7	1	1	4.44	100
UG15F190P015	UG15F190P015:250614145	250614145	7	1	1	1.67	44.44
UG15F193P001	UG15F193P001:250613899	250613899	7	1	1	1	0
UG15F193P002	UG15F193P002:250613900	250613900	5	1	1	1.8	60
UG15F193P004	UG15F193P004:250613902	250613902	5	1	1	2.33	100
UG15F193P005	UG15F193P005:250601615	250601615	7	1	1	2.64	81.82
UG15F193P006	UG15F193P006:250613904	250613904	5	1	1	3	80
UG15F193P007	UG15F193P007:250613905	250613905	7	1	1	1.67	33.33
UG15F193P008	UG15F193P008:250613906	250613906	7	1	1	1	0
UG15F193P009	UG15F193P009:250613907	250613907	7	1	1	2.13	62.5
UG15F193P010	UG15F193P010:250613908	250613908	5	1	1	1	0
UG15F193P011	UG15F193P011:250613909	250613909	7	1	1	4.5	100
UG15F196P002	UG15F196P002:250602394	250602394	5	1	1	1.4	20
UG15F196P003	UG15F196P003:250602395	250602395	5	1	1	1	0
UG15F196P004	UG15F196P004:250602396	250602396	5	1	1	1	0
UG15F196P005	UG15F196P005:250602397	250602397	5	1	1	1	0
UG15F196P006	UG15F196P006:250602398	250602398	5	1	1	1	0
UG15F196P007	UG15F196P007:250602399	250602399	5	1	1	1.44	33.33
UG15F196P008	UG15F196P008:250602400	250602400	5	1	1	1.33	33.33
UG15F196P009	UG15F196P009:250602401	250602401	5	1	1	2	100
UG15F196P010	UG15F196P010:250613832	250613832	5	1	1	1	0
UG15F196P011	UG15F196P011:250613833	250613833	7	1	1	3.71	100
UG15F196P012	UG15F196P012:250613834	250613834	7	1	1	1	0
UG15F196P013	UG15F196P013:250613835	250613835	5	1	1	1.75	50
UG15F196P014	UG15F196P014:250613836	250613836	5	1	1	2	33.33
UG15F196P015	UG15F196P015:250613837	250613837	5	1	1	1.33	16.67
UG15F196P016	UG15F196P016:250613838	250613838	7	1	1	1.2	10
UG15F196P017	UG15F196P017:250613839	250613839	5	1	1	1	0
UG15F196P018	UG15F196P018:250613840	250613840	7	1	1	1	0
UG15F196P019	UG15F196P019:250613841	250613841	5	1	1	1	0
UG15F196P020	UG15F196P020:250613842	250613842	7	1	1	1.5	25
UG15F197P001	UG15F197P001:250602228	250602228	5	1	1	1.25	25
UG15F197P002	UG15F197P002:250602229	250602229	5	1	1	1	0
UG15F197P003	UG15F197P003:250602230	250602230	5	1	1	1	0
UG15F197P004	UG15F197P004:250602231	250602231	5	1	1	1.75	75
UG15F198P001	UG15F198P001:250602146	250602146	5	1	1	1	0
UG15F198P002	UG15F198P002:250602147	250602147	5	1	1	2	25
UG15F198P004	UG15F198P004:250602179	250602179	5	1	1	2	100
UG15F198P005	UG15F198P005:250602180	250602180	7	1	1	1	0
UG15F198P006	UG15F198P006:250602181	250602181	5	1	1	1	0
UG15F198P007	UG15F198P007:250602182	250602182	7	1	1	1.5	25
UG15F198P008	UG15F198P008:250602183	250602183	7	1	1	1.33	33.33
UG15F198P009	UG15F198P009:250602184	250602184	7	1	1	1	0
UG15F199P003	UG15F199P003:250613861	250613861	5	1	1	1.6	60
UG15F199P006	UG15F199P006:250613864	250613864	7	1	1	2.67	66.67
UG15F199P007	UG15F199P007:250613865	250613865	7	1	1	1.5	50
UG15F201P001	UG15F201P001:250602232	250602232	5	1	1	1	0
UG15F201P002	UG15F201P002:250602233	250602233	7	1	1	1.25	25
UG15F201P003	UG15F201P003:250602234	250602234	5	1	1	5	100
UG15F201P004	UG15F201P004:250602235	250602235	5	1	1	1.14	14.29
UG15F201P005	UG15F201P005:250602236	250602236	5	1	1	1.33	33.33
UG15F201P006	UG15F201P006:250602237	250602237	7	1	1	1.29	14.29
UG15F201P007	UG15F201P007:250602238	250602238	7	1	1	1.2	20
UG15F201P008	UG15F201P008:250602239	250602239	5	1	1	2.5	100
UG15F201P009	UG15F201P009:250602240	250602240	5	1	1	1	0
UG15F201P010	UG15F201P010:250602241	250602241	5	1	1	1	0
UG15F201P011	UG15F201P011:250602242	250602242	5	1	1	1	0
UG15F201P012	UG15F201P012:250602243	250602243	5	1	1	1	0
UG15F201P013	UG15F201P013:250602244	250602244	7	1	1	4	100
UG15F201P014	UG15F201P014:250602245	250602245	5	1	1	1	0
UG15F201P015	UG15F201P015:250602246	250602246	5	1	1	4.33	100
UG15F201P016	UG15F201P016:250602247	250602247	7	1	1	4.25	100
UG15F201P017	UG15F201P017:250602248	250602248	5	1	1	1	0
UG15F201P018	UG15F201P018:250602249	250602249	7	1	1	1	0
UG15F201P019	UG15F201P019:250602250	250602250	5	1	1	2	75
UG15F202P001	UG15F202P001:250600842	250600842	5	1	1	1	0
UG15F202P002	UG15F202P002:250600843	250600843	5	1	1	2	100
UG15F202P004	UG15F202P004:250600845	250600845	7	1	1	1	0
UG15F202P005	UG15F202P005:250600846	250600846	7	1	1	3.67	66.67
UG15F202P006	UG15F202P006:250600847	250600847	5	1	1	1	0
UG15F202P007	UG15F202P007:250600848	250600848	5	1	1	1	0
UG15F202P008	UG15F202P008:250600860	250600860	7	1	1	4.25	100
UG15F202P009	UG15F202P009:250600861	250600861	5	1	1	1.5	50
UG15F202P012	UG15F202P012:250601356	250601356	7	1	1	5	100
UG15F202P013	UG15F202P013:250601357	250601357	7	1	1	2	66.67
UG15F202P014	UG15F202P014:250601358	250601358	5	1	1	2	100
UG15F202P015	UG15F202P015:250601359	250601359	7	1	1	4.33	100
UG15F202P016	UG15F202P016:250601360	250601360	7	1	1	5	100
UG15F202P021	UG15F202P021:250601364	250601364	5	1	1	1.25	25
UG15F203P001	UG15F203P001:250602113	250602113	7	1	1	5	100
UG15F203P002	UG15F203P002:250602114	250602114	5	1	1	1	0
UG15F203P003	UG15F203P003:250602115	250602115	7	1	1	1	0
UG15F203P004	UG15F203P004:250602116	250602116	7	1	1	5	100
UG15F203P005	UG15F203P005:250602117	250602117	5	1	1	1	0
UG15F203P006	UG15F203P006:250602118	250602118	7	1	1	1.5	50
UG15F203P007	UG15F203P007:250602119	250602119	5	1	1	1	0
UG15F203P008	UG15F203P008:250602120	250602120	7	1	1	1.5	50
UG15F204P001	UG15F204P001:250600554	250600554	7	1	1	1	0
UG15F204P002	UG15F204P002:250600555	250600555	7	1	1	1	0
UG15F204P003	UG15F204P003:250600556	250600556	7	1	1	1	0
UG15F205P002	UG15F205P002:250613886	250613886	5	1	1	1.67	50
UG15F205P003	UG15F205P003:250613887	250613887	5	1	1	1	0
UG15F205P005	UG15F205P005:250613889	250613889	5	1	1	5	100
UG15F205P006	UG15F205P006:250613890	250613890	5	1	1	5	100
UG15F206P001	UG15F206P001:250613881	250613881	7	1	1	1	0
UG15F206P002	UG15F206P002:250613882	250613882	7	1	1	3	50
UG15F206P003	UG15F206P003:250613883	250613883	5	1	1	5	100
UG15F206P004	UG15F206P004:250613884	250613884	7	1	1	3.13	100
UG15F208P002	UG15F208P002:250600548	250600548	5	1	1	1	0
UG15F209P001	UG15F209P001:250600549	250600549	7	1	1	1	0
UG15F209P002	UG15F209P002:250600550	250600550	7	1	1	1.5	37.5
UG15F209P003	UG15F209P003:250600551	250600551	5	1	1	1	0
UG15F210P002	UG15F210P002:250600714	250600714	7	1	2	1.33	33.33
UG15F210P003	UG15F210P003:250600715	250600715	5	1	1	3	100
UG15F210P004	UG15F210P004:250600716	250600716	7	1	1	2.5	100
UG15F210P006	UG15F210P006:250600718	250600718	5	1	1	5	100
UG15F210P007	UG15F210P007:250600719	250600719	5	1	1	1	0
UG15F210P008	UG15F210P008:250600720	250600720	5	1	1	1	0
UG15F210P009	UG15F210P009:250600721	250600721	5	1	1	1	0
UG15F210P010	UG15F210P010:250600722	250600722	5	1	1	1	0
UG15F210P011	UG15F210P011:250600723	250600723	5	1	1	1	0
UG15F210P012	UG15F210P012:250600724	250600724	5	1	1	1	0
UG15F211P001	UG15F211P001:250601471	250601471	5	1	1	1.67	33.33
UG15F211P002	UG15F211P002:250601472	250601472	7	1	1	1.5	50
UG15F212P001	UG15F212P001:250602261	250602261	5	1	1	1	0
UG15F213P001	UG15F213P001:250601676	250601676	5	1	1	2	100
UG15F213P002	UG15F213P002:250601677	250601677	7	1	1	1	0
UG15F214P001	UG15F214P001:250601331	250601331	7	1	1	1.57	57.14
UG15F214P002	UG15F214P002:250601332	250601332	7	1	1	4.8	100
UG15F214P003	UG15F214P003:250601333	250601333	5	1	1	4	100
UG15F214P005	UG15F214P005:250601335	250601335	5	1	1	2.17	33.33
UG15F214P006	UG15F214P006:250601336	250601336	5	1	1	1.25	25
UG15F214P008	UG15F214P008:250601334	250601334	5	1	1	2	100
UG15F214P008	UG15F214P008:250601338	250601338	5	1	1	2	100
UG15F214P009	UG15F214P009:250601339	250601339	7	1	1	2	66.67
UG15F215P001	UG15F215P001:250600862	250600862	7	1	1	1	0
UG15F215P002	UG15F215P002:250600863	250600863	7	1	1	1	0
UG15F215P003	UG15F215P003:250600864	250600864	7	1	1	1.6	20
UG15F215P004	UG15F215P004:250600865	250600865	7	1	1	1.5	50
UG15F215P005	UG15F215P005:250600866	250600866	7	1	1	1	0
UG15F215P006	UG15F215P006:250600867	250600867	7	1	1	4	100
UG15F215P007	UG15F215P007:250600868	250600868	5	1	1	1	0
UG15F215P008	UG15F215P008:250600869	250600869	7	1	1	2	50
UG15F215P009	UG15F215P009:250600870	250600870	7	1	1	1	0
UG15F215P012	UG15F215P012:250600932	250600932	5	1	1	4.5	100
UG15F215P013	UG15F215P013:250600933	250600933	5	1	1	1	0
UG15F215P014	UG15F215P014:250600934	250600934	7	1	1	1.71	42.86
UG15F215P015	UG15F215P015:250600935	250600935	7	1	1	1	0
UG15F215P016	UG15F215P016:250600936	250600936	7	1	1	1	0
UG15F215P017	UG15F215P017:250600937	250600937	5	1	1	2	66.67
UG15F215P018	UG15F215P018:250600938	250600938	7	1	1	4	100
UG15F215P019	UG15F215P019:250600939	250600939	5	1	1	3.33	100
UG15F215P020	UG15F215P020:250600940	250600940	5	1	1	5	100
UG15F215P021	UG15F215P021:250600941	250600941	5	1	1	1.2	20
UG15F215P022	UG15F215P022:250600942	250600942	5	1	1	1	0
UG15F215P023	UG15F215P023:250600943	250600943	7	1	1	5	100
UG15F215P024	UG15F215P024:250600944	250600944	5	1	1	3	100
UG15F215P025	UG15F215P025:250600945	250600945	7	1	1	1.3	20
UG15F215P026	UG15F215P026:250600946	250600946	7	1	1	1	0
UG15F215P027	UG15F215P027:250600947	250600947	5	1	1	1	0
UG15F215P028	UG15F215P028:250600948	250600948	5	1	1	1	0
UG15F215P029	UG15F215P029:250601083	250601083	5	1	1	2.5	100
UG15F215P030	UG15F215P030:250601084	250601084	5	1	1	1	0
UG15F215P031	UG15F215P031:250601085	250601085	5	1	1	2.33	100
UG15F215P032	UG15F215P032:250601086	250601086	5	1	1	1	0
UG15F215P033	UG15F215P033:250601087	250601087	5	1	1	1.8	60
UG15F215P035	UG15F215P035:250601089	250601089	5	1	1	1.4	40
UG15F216P001	UG15F216P001:250601077	250601077	5	1	1	4	100
UG15F217P002	UG15F217P002:250601929	250601929	5	1	1	4.75	100
UG15F217P003	UG15F217P003:250601930	250601930	5	1	1	3.75	100
UG15F217P004	UG15F217P004:250601931	250601931	5	1	1	5	100
UG15F218P001	UG15F218P001:250601874	250601874	5	1	1	1	0
UG15F219P001	UG15F219P001:250613896	250613896	7	1	1	2.6	60
UG15F220P002	UG15F220P002:250600873	250600873	5	1	1	1	0
UG15F220P003	UG15F220P003:250600874	250600874	7	1	1	1	0
UG15F220P004	UG15F220P004:250600745	250600745	5	1	1	2.67	66.67
UG15F220P005	UG15F220P005:250600746	250600746	7	1	1	1.33	16.67
UG15F220P006	UG15F220P006:250600747	250600747	5	1	1	1	0
UG15F221P001	UG15F221P001:250600411	250600411	3	2	4	1	0
UG15F221P002	UG15F221P002:250600412	250600412	5	1	1	1.4	40
UG15F221P004	UG15F221P004:250600414	250600414	7	1	1	3	100
UG15F221P005	UG15F221P005:250600415	250600415	5	1	1	1.83	50
UG15F221P006	UG15F221P006:250600416	250600416	7	1	1	1	0
UG15F221P008	UG15F221P008:250600418	250600418	5	1	3	1	0
UG15F222P004	UG15F222P004:250600809	250600809	5	1	1	1	0
UG15F222P005	UG15F222P005:250600810	250600810	5	1	1	1	0
UG15F222P006	UG15F222P006:250600811	250600811	5	1	1	1	0
UG15F222P007	UG15F222P007:250600812	250600812	5	1	1	3.67	66.67
UG15F222P008	UG15F222P008:250600813	250600813	5	1	1	3	50
UG15F222P009	UG15F222P009:250600814	250600814	5	1	1	2.33	33.33
UG15F222P010	UG15F222P010:250600815	250600815	5	1	1	1.14	14.29
UG15F222P011	UG15F222P011:250600816	250600816	5	1	1	2.5	100
UG15F222P012	UG15F222P012:250600817	250600817	5	1	1	2	50
UG15F222P014	UG15F222P014:250600913	250600913	7	1	1	1	0
UG15F222P015	UG15F222P015:250600914	250600914	7	1	1	1.2	20
UG15F222P016	UG15F222P016:250600915	250600915	7	1	1	1.42	25
UG15F222P017	UG15F222P017:250600916	250600916	7	1	1	1.69	38.46
UG15F222P018	UG15F222P018:250600917	250600917	5	1	1	1.86	57.14
UG15F222P021	UG15F222P021:250600920	250600920	5	1	1	2	100
UG15F222P022	UG15F222P022:250601742	250601742	7	1	1	1	0
UG15F222P023	UG15F222P023:250601743	250601743	5	1	1	1.17	16.67
UG15F222P024	UG15F222P024:250601744	250601744	7	1	1	1	0
UG15F222P028	UG15F222P028:250601748	250601748	5	1	1	1	0
UG15F222P030	UG15F222P030:250601750	250601750	5	1	1	1	0
UG15F222P031	UG15F222P031:250601751	250601751	7	1	1	1.69	46.15
UG15F222P032	UG15F222P032:250601752	250601752	7	1	1	2	100
UG15F222P034	UG15F222P034:250601754	250601754	7	1	1	1	0
UG15F222P036	UG15F222P036:250601756	250601756	7	1	1	2	83.33
UG15F222P038	UG15F222P038:250602097	250602097	7	1	1	1	0
UG15F222P039	UG15F222P039:250602098	250602098	5	1	1	2	100
UG15F222P040	UG15F222P040:250602099	250602099	7	1	1	3	66.67
UG15F223P002	UG15F223P002:250614035	250614035	7	1	1	1	0
UG15F223P004	UG15F223P004:250614037	250614037	7	1	1	1.33	33.33
UG15F224P001	UG15F224P001:250614038	250614038	7	1	1	1	0
UG15F224P002	UG15F224P002:250614039	250614039	5	1	1	1	0
UG15F224P003	UG15F224P003:250614040	250614040	7	1	1	1	0
UG15F225P001	UG15F225P001:250600480	250600480	5	1	1	1	0
UG15F225P004	UG15F225P004:250600483	250600483	5	1	1	1	0
UG15F226P001	UG15F226P001:250601719	250601719	7	1	1	1	0
UG15F226P002	UG15F226P002:250601720	250601720	7	1	1	1	0
UG15F226P003	UG15F226P003:250601721	250601721	7	1	1	1.17	16.67
UG15F226P005	UG15F226P005:250601723	250601723	5	1	1	2	100
UG15F226P006	UG15F226P006:250601724	250601724	5	1	1	1	0
UG15F226P007	UG15F226P007:250601725	250601725	7	1	1	1.71	42.86
UG15F226P008	UG15F226P008:250601726	250601726	5	1	1	1	0
UG15F226P009	UG15F226P009:250601727	250601727	7	1	1	1	0
UG15F226P010	UG15F226P010:250601728	250601728	7	1	1	4.67	100
UG15F226P011	UG15F226P011:250601729	250601729	5	1	1	2.33	33.33
UG15F226P012	UG15F226P012:250601730	250601730	5	1	1	1	0
UG15F226P013	UG15F226P013:250601951	250601951	5	1	1	2	50
UG15F226P014	UG15F226P014:250601952	250601952	7	1	1	1.14	14.29
UG15F226P015	UG15F226P015:250601953	250601953	5	1	1	1	0
UG15F226P016	UG15F226P016:250601954	250601954	7	1	1	1.55	45.45
UG15F226P017	UG15F226P017:250601955	250601955	7	1	1	2.33	100
UG15F226P018	UG15F226P018:250601956	250601956	7	1	1	1.33	33.33
UG15F226P019	UG15F226P019:250601957	250601957	7	1	1	1.25	25
UG15F226P020	UG15F226P020:250601958	250601958	5	1	1	1.67	33.33
UG15F226P021	UG15F226P021:250601959	250601959	7	1	1	1.83	66.67
UG15F226P022	UG15F226P022:250601960	250601960	7	1	1	1.75	50
UG15F226P023	UG15F226P023:250601961	250601961	7	1	1	1.71	42.86
UG15F226P024	UG15F226P024:250601962	250601962	7	1	1	1.5	50
UG15F226P025	UG15F226P025:250601963	250601963	7	1	1	1.5	50
UG15F226P026	UG15F226P026:250601964	250601964	7	1	1	2	50
UG15F226P027	UG15F226P027:250601965	250601965	5	1	1	2	100
UG15F226P028	UG15F226P028:250601966	250601966	7	1	1	4	100
UG15F226P029	UG15F226P029:250601967	250601967	7	1	1	1.5	50
UG15F226P030	UG15F226P030:250601968	250601968	5	1	1	2.67	100
UG15F226P031	UG15F226P031:250601969	250601969	5	1	1	1.5	50
UG15F227P001	UG15F227P001:250601884	250601884	5	1	1	1.25	25
UG15F228P001	UG15F228P001:250601885	250601885	5	1	1	1	0
UG15F228P002	UG15F228P002:250601886	250601886	5	1	1	4.25	100
UG15F228P003	UG15F228P003:250601887	250601887	5	1	1	4.5	100
UG15F229P001	UG15F229P001:250601888	250601888	7	1	1	3.25	75
UG15F229P002	UG15F229P002:250601889	250601889	7	1	1	1.67	33.33
UG15F230P001	UG15F230P001:250600558	250600558	7	1	1	1	0
UG15F230P002	UG15F230P002:250600559	250600559	5	1	1	1	0
UG15F231P001	UG15F231P001:250602102	250602102	5	1	1	5	100
UG15F232P001	UG15F232P001:250601079	250601079	5	1	1	1	0
UG15F233P001	UG15F233P001:250600726	250600726	7	1	1	1.8	20
UG15F233P002	UG15F233P002:250600727	250600727	5	1	1	3.5	75
UG15F233P003	UG15F233P003:250600728	250600728	7	1	1	1.2	20
UG15F233P004	UG15F233P004:250600729	250600729	5	1	1	1.67	66.67
UG15F233P005	UG15F233P005:250600730	250600730	7	1	1	1	0
UG15F233P006	UG15F233P006:250600731	250600731	7	1	2	5	100
UG15F233P007	UG15F233P007:250600732	250600732	5	1	1	2.6	100
UG15F233P009	UG15F233P009:250600734	250600734	5	2	1	5	100
UG15F233P010	UG15F233P010:250600735	250600735	5	1	1	1	0
UG15F233P011	UG15F233P011:250600736	250600736	5	1	1	1	0
UG15F233P012	UG15F233P012:250600737	250600737	7	1	1	1.83	50
UG15F233P013	UG15F233P013:250600738	250600738	5	1	1	5	100
UG15F233P014	UG15F233P014:250600739	250600739	5	1	1	1	0
UG15F233P015	UG15F233P015:250600740	250600740	5	1	1	1	0
UG15F233P017	UG15F233P017:250600742	250600742	5	1	1	1.25	25
UG15F233P018	UG15F233P018:250600743	250600743	5	1	1	1	0
UG15F233P019	UG15F233P019:250600744	250600744	5	1	1	1.67	33.33
UG15F233P020	UG15F233P020:250600976	250600976	5	1	1	1	0
UG15F233P021	UG15F233P021:250600977	250600977	7	1	1	1.25	25
UG15F233P022	UG15F233P022:250600978	250600978	5	1	2	1	0
UG15F233P023	UG15F233P023:250600979	250600979	5	1	1	2	60
UG15F233P024	UG15F233P024:250600980	250600980	5	1	1	1	0
UG15F233P026	UG15F233P026:250600982	250600982	5	1	1	1	0
UG15F233P027	UG15F233P027:250600983	250600983	5	1	1	3	100
UG15F233P028	UG15F233P028:250600984	250600984	5	1	1	1.75	75
UG15F233P029	UG15F233P029:250600985	250600985	7	1	1	5	100
UG15F233P030	UG15F233P030:250600986	250600986	5	1	1	1	0
UG15F233P031	UG15F233P031:250600987	250600987	5	1	1	4	100
UG15F233P032	UG15F233P032:250600988	250600988	7	1	1	3.67	100
UG15F233P033	UG15F233P033:250600989	250600989	7	1	1	4.4	100
UG15F233P034	UG15F233P034:250600990	250600990	5	1	1	2	100
UG15F233P035	UG15F233P035:250600991	250600991	7	1	1	1	0
UG15F233P036	UG15F233P036:250600992	250600992	7	1	1	5	100
UG15F233P037	UG15F233P037:250601208	250601208	5	1	1	4.2	100
UG15F233P038	UG15F233P038:250601209	250601209	5	1	1	4.75	100
UG15F233P039	UG15F233P039:250601210	250601210	5	3	1	1	0
UG15F233P041	UG15F233P041:250601212	250601212	7	1	1	1	0
UG15F233P042	UG15F233P042:250601213	250601213	7	1	2	1.5	50
UG15F233P045	UG15F233P045:250601216	250601216	5	1	1	1	0
UG15F233P046	UG15F233P046:250601217	250601217	5	1	1	1.33	33.33
UG15F233P047	UG15F233P047:250601218	250601218	5	1	1	2.67	100
UG15F233P048	UG15F233P048:250601219	250601219	5	1	1	1	0
UG15F233P049	UG15F233P049:250601220	250601220	7	1	1	1.33	33.33
UG15F233P050	UG15F233P050:250601221	250601221	7	1	1	5	100
UG15F233P051	UG15F233P051:250601222	250601222	7	3	1	4	100
UG15F233P052	UG15F233P052:250601223	250601223	7	3	1	2.33	66.67
UG15F233P053	UG15F233P053:250601224	250601224	7	3	1	2.2	60
UG15F233P054	UG15F233P054:250601225	250601225	7	1	1	2.33	100
UG15F233P055	UG15F233P055:250601226	250601226	7	1	1	2	80
UG15F233P056	UG15F233P056:250601227	250601227	5	1	1	3	100
UG15F233P057	UG15F233P057:250601228	250601228	7	1	1	4.29	100
UG15F233P058	UG15F233P058:250601229	250601229	5	1	1	1.2	20
UG15F233P059	UG15F233P059:250601230	250601230	7	1	1	2.5	100
UG15F233P060	UG15F233P060:250601231	250601231	5	1	1	4	100
UG15F233P061	UG15F233P061:250601232	250601232	7	1	1	4.25	100
UG15F233P063	UG15F233P063:250601234	250601234	7	1	1	1	0
UG15F233P064	UG15F233P064:250601235	250601235	7	3	1	2.2	60
UG15F233P065	UG15F233P065:250601236	250601236	7	3	1	1	0
UG15F233P066	UG15F233P066:250601237	250601237	5	1	1	1.17	16.67
UG15F233P067	UG15F233P067:250601238	250601238	5	3	1	4.5	100
UG15F233P068	UG15F233P068:250601239	250601239	5	1	1	3.75	100
UG15F233P069	UG15F233P069:250601240	250601240	7	1	1	3.6	100
UG15F233P070	UG15F233P070:250601241	250601241	5	3	1	2.75	100
UG15F233P071	UG15F233P071:250601242	250601242	5	3	1	1	0
UG15F233P072	UG15F233P072:250601243	250601243	5	3	1	4	100
UG15F233P073	UG15F233P073:250601579	250601579	7	1	1	3.25	87.5
UG15F233P074	UG15F233P074:250601580	250601580	7	1	1	1.8	60
UG15F233P075	UG15F233P075:250601581	250601581	5	1	1	1	0
UG15F233P076	UG15F233P076:250601582	250601582	5	1	1	1.4	20
UG15F233P078	UG15F233P078:250601584	250601584	5	1	1	5	100
UG15F233P079	UG15F233P079:250601585	250601585	5	1	1	2	50
UG15F233P081	UG15F233P081:250601587	250601587	7	1	1	1.25	25
UG15F233P082	UG15F233P082:250601588	250601588	7	1	1	5	100
UG15F233P083	UG15F233P083:250601589	250601589	5	1	1	1.33	16.67
UG15F233P084	UG15F233P084:250601590	250601590	5	1	1	1.6	40
UG15F233P085	UG15F233P085:250601591	250601591	7	1	1	2	66.67
UG15F233P086	UG15F233P086:250601592	250601592	5	1	1	1	0
UG15F233P087	UG15F233P087:250601593	250601593	7	1	1	4.25	100
UG15F233P089	UG15F233P089:250601595	250601595	5	2	1	1.4	20
UG15F233P090	UG15F233P090:250601596	250601596	5	1	1	1	0
UG15F233P091	UG15F233P091:250601597	250601597	7	1	1	1	0
UG15F233P092	UG15F233P092:250601598	250601598	7	2	1	1	0
UG15F233P093	UG15F233P093:250601599	250601599	5	1	1	1	0
UG15F233P094	UG15F233P094:250601600	250601600	7	1	1	1	0
UG15F233P095	UG15F233P095:250601601	250601601	5	1	1	1	0
UG15F233P096	UG15F233P096:250601602	250601602	5	1	1	4	100
UG15F233P099	UG15F233P099:250601605	250601605	7	1	1	1	0
UG15F233P100	UG15F233P100:250601606	250601606	7	1	1	1	0
UG15F233P102	UG15F233P102:250601608	250601608	7	1	1	1.8	40
UG15F233P103	UG15F233P103:250601609	250601609	7	1	1	1.33	33.33
UG15F233P104	UG15F233P104:250601610	250601610	7	1	1	1	0
UG15F233P105	UG15F233P105:250601611	250601611	5	2	1	1	0
UG15F233P106	UG15F233P106:250601612	250601612	7	1	1	1	0
UG15F233P107	UG15F233P107:250601613	250601613	5	1	1	4.2	100
UG15F233P108	UG15F233P108:250600953	250600953	5	1	2	1	0
UG15F233P109	UG15F233P109:250600954	250600954	5	1	1	1	0
UG15F233P111	UG15F233P111:250600956	250600956	7	1	1	3	100
UG15F233P112	UG15F233P112:250600957	250600957	5	1	1	1	0
UG15F233P113	UG15F233P113:250600958	250600958	7	1	1	1.89	44.44
UG15F233P114	UG15F233P114:250600959	250600959	7	1	1	1	0
UG15F233P115	UG15F233P115:250600960	250600960	5	1	1	1	0
UG15F233P116	UG15F233P116:250600961	250600961	5	1	1	3	100
UG15F233P117	UG15F233P117:250600962	250600962	5	1	1	1	0
UG15F233P118	UG15F233P118:250600963	250600963	5	1	1	1.33	33.33
UG15F233P119	UG15F233P119:250600964	250600964	7	1	1	1	0
UG15F233P120	UG15F233P120:250600965	250600965	5	1	1	1	0
UG15F233P121	UG15F233P121:250600966	250600966	5	1	1	5	100
UG15F233P122	UG15F233P122:250600967	250600967	7	1	1	1	0
UG15F233P123	UG15F233P123:250600968	250600968	7	1	1	1.67	50
UG15F233P124	UG15F233P124:250600969	250600969	5	1	2	1	0
UG15F233P126	UG15F233P126:250600971	250600971	5	1	1	1	0
UG15F233P127	UG15F233P127:250600972	250600972	5	1	1	1	0
UG15F233P128	UG15F233P128:250600973	250600973	5	1	1	3	50
UG15F233P129	UG15F233P129:250600974	250600974	5	1	1	1	0
UG15F233P130	UG15F233P130:250600975	250600975	5	1	1	1	0
UG15F234P001	UG15F234P001:250600858	250600858	7	1	1	3.5	100
UG15F234P002	UG15F234P002:250600859	250600859	7	1	1	5	100
UG15F235P004	UG15F235P004:250600710	250600710	5	1	1	5	100
UG15F235P005	UG15F235P005:250600711	250600711	5	1	1	4.5	100
UG15F235P007	UG15F235P007:250600819	250600819	7	1	1	1	0
UG15F235P008	UG15F235P008:250601167	250601167	7	1	1	5	100
UG15F235P012	UG15F235P012:250601171	250601171	3	1	1	3	100
UG15F235P013	UG15F235P013:250601172	250601172	5	1	1	1	0
UG15F235P015	UG15F235P015:250601174	250601174	7	1	1	1.8	40
UG15F235P016	UG15F235P016:250601175	250601175	5	1	1	4	100
UG15F236P002	UG15F236P002:250601933	250601933	5	1	1	1	0
UG15F236P006	UG15F236P006:250601937	250601937	5	1	1	1.14	14.29
UG15F236P007	UG15F236P007:250601697	250601697	5	1	1	1	0
UG15F236P008	UG15F236P008:250601698	250601698	5	1	1	1.67	66.67
UG15F236P009	UG15F236P009:250601699	250601699	5	1	1	1	0
UG15F236P010	UG15F236P010:250601700	250601700	5	1	1	4.5	100
UG15F237P001	UG15F237P001:250600849	250600849	5	1	1	3	100
UG15F237P002	UG15F237P002:250600850	250600850	5	1	4	5	100
UG15F237P005	UG15F237P005:250600852	250600852	5	1	4	1	0
UG15F237P006	UG15F237P006:250600853	250600853	7	1	1	1.2	20
UG15F237P007	UG15F237P007:250600854	250600854	7	1	3	1	0
UG15F237P008	UG15F237P008:250600855	250600855	7	1	4	1	0
UG15F237P009	UG15F237P009:250600856	250600856	7	1	3	1.25	25
UG15F238P001	UG15F238P001:250602269	250602269	7	1	1	2	77.78
UG15F238P003	UG15F238P003:250602271	250602271	5	1	1	2.5	50
UG15F239P029	UG15F239P029:250601757	250601757	7	1	1	1	0
UG15F239P030	UG15F239P030:250601758	250601758	7	1	1	1.5	50
UG15F239P036	UG15F239P036:250601764	250601764	5	1	1	1	0
UG15F239P037	UG15F239P037:250601765	250601765	5	1	1	1.2	20
UG15F239P039	UG15F239P039:250601798	250601798	5	1	1	1.2	20
UG15F239P041	UG15F239P041:250601800	250601800	5	1	1	1.33	16.67
UG15F239P042	UG15F239P042:250601801	250601801	5	1	1	3.5	100
UG15F239P045	UG15F239P045:250601804	250601804	5	1	1	2.33	83.33
UG15F239P046	UG15F239P046:250601805	250601805	5	1	1	1	0
UG15F239P047	UG15F239P047:250601806	250601806	7	1	1	2.5	100
UG15F239P048	UG15F239P048:250601807	250601807	5	1	1	1	0
UG15F239P049	UG15F239P049:250601808	250601808	7	1	1	1	0
UG15F240P001	UG15F240P001:250600401	250600401	3	1	4	1	0
UG15F240P002	UG15F240P002:250600402	250600402	5	1	3	1	0
UG15F240P003	UG15F240P003:250600403	250600403	5	1	1	1	0
UG15F240P004	UG15F240P004:250600404	250600404	7	1	1	1	0
UG15F240P005	UG15F240P005:250600405	250600405	5	1	3	1.25	25
UG15F240P006	UG15F240P006:250600406	250600406	5	1	4	1	0
UG15F240P007	UG15F240P007:250600407	250600407	7	1	1	1	0
UG15F240P008	UG15F240P008:250600408	250600408	5	1	1	1	0
UG15F240P009	UG15F240P009:250600409	250600409	5	1	1	2.78	88.89
UG15F240P010	UG15F240P010:250600410	250600410	5	2	1	1	0
UG15F240P013	UG15F240P013:250600656	250600656	7	2	1	1	0
UG15F240P014	UG15F240P014:250600657	250600657	5	1	1	1	0
UG15F240P015	UG15F240P015:250600658	250600658	7	2	1	2.17	83.33
UG15F240P016	UG15F240P016:250600659	250600659	5	1	1	5	100
UG15F240P017	UG15F240P017:250600660	250600660	3	3	5	1	0
UG15F241P001	UG15F241P001:250601684	250601684	7	1	1	1.4	20
UG15F241P002	UG15F241P002:250601685	250601685	5	1	1	1	0
UG15F241P003	UG15F241P003:250601760	250601760	5	1	1	2.5	100
UG15F241P003	UG15F241P003:250601686	250601686	5	1	1	2.5	100
UG15F242P002	UG15F242P002:250601682	250601682	5	1	1	5	100
UG15F242P003	UG15F242P003:250601683	250601683	5	1	1	3.33	100
UG15F243P001	UG15F243P001:250602313	250602313	7	1	1	1	0
UG15F243P003	UG15F243P003:250602315	250602315	7	1	1	1	0
UG15F244P001	UG15F244P001:250601982	250601982	5	1	1	3.33	100
UG15F244P002	UG15F244P002:250601983	250601983	5	1	1	2	40
UG15F244P003	UG15F244P003:250601984	250601984	5	3	1	2.6	80
UG15F244P004	UG15F244P004:250601985	250601985	5	1	1	1	0
UG15F244P005	UG15F244P005:250601986	250601986	5	2	1	1.33	33.33
UG15F244P007	UG15F244P007:250601988	250601988	5	1	1	1	0
UG15F244P008	UG15F244P008:250601989	250601989	5	3	1	1	0
UG15F244P009	UG15F244P009:250601990	250601990	5	2	2	2.2	100
UG15F244P011	UG15F244P011:250601992	250601992	5	3	1	3	100
UG15F244P012	UG15F244P012:250601993	250601993	5	1	1	1	0
UG15F244P013	UG15F244P013:250601994	250601994	5	1	1	2.2	80
UG15F245P001	UG15F245P001:250601069	250601069	5	1	1	1	0
UG15F245P002	UG15F245P002:250601070	250601070	5	1	1	1.17	16.67
UG15F245P003	UG15F245P003:250601071	250601071	5	1	1	1	0
UG15F246P002	UG15F246P002:250602143	250602143	7	1	1	3.5	100
UG15F246P003	UG15F246P003:250602144	250602144	5	1	1	1	0
UG15F246P004	UG15F246P004:250602145	250602145	5	1	1	5	100
UG15F246P005	UG15F246P005:250602186	250602186	7	1	1	4.6	100
UG15F246P007	UG15F246P007:250602188	250602188	7	1	1	1	0
UG15F246P008	UG15F246P008:250602189	250602189	7	1	1	5	100
UG15F246P010	UG15F246P010:250602354	250602354	5	1	1	1	0
UG15F247P001	UG15F247P001:250600545	250600545	5	1	1	2.6	60
UG15F248P001	UG15F248P001:250600949	250600949	7	1	1	1	0
UG15F248P002	UG15F248P002:250600950	250600950	5	1	1	1	0
UG15F248P003	UG15F248P003:250600951	250600951	7	1	1	1	0
UG15F248P004	UG15F248P004:250600952	250600952	5	1	1	1	0
UG15F248P005	UG15F248P005:250600993	250600993	7	1	1	3.33	100
UG15F248P006	UG15F248P006:250600994	250600994	7	1	1	1	0
UG15F248P007	UG15F248P007:250600995	250600995	7	1	1	1	0
UG15F248P008	UG15F248P008:250600996	250600996	5	1	1	1	0
UG15F248P010	UG15F248P010:250600998	250600998	7	1	1	4.4	100
UG15F248P011	UG15F248P011:250600999	250600999	7	1	1	1	0
UG15F248P012	UG15F248P012:250600997	250600997	5	1	1	1	0
UG15F248P012	UG15F248P012:250601000	250601000	5	1	1	1	0
UG15F249P001	UG15F249P001:250601103	250601103	7	1	1	1	0
UG15F249P002	UG15F249P002:250601104	250601104	7	1	1	1	0
UG15F249P003	UG15F249P003:250601105	250601105	7	1	1	1	0
UG15F249P004	UG15F249P004:250601106	250601106	7	1	1	1	0
UG15F249P005	UG15F249P005:250601107	250601107	7	1	1	1	0
UG15F249P006	UG15F249P006:250601108	250601108	7	1	1	1	0
UG15F249P007	UG15F249P007:250601109	250601109	7	1	1	1	0
UG15F249P008	UG15F249P008:250601110	250601110	5	1	1	1	0
UG15F249P009	UG15F249P009:250601111	250601111	7	1	1	2	66.67
UG15F249P010	UG15F249P010:250601112	250601112	7	1	1	1	0
UG15F249P011	UG15F249P011:250601113	250601113	7	1	1	1.67	33.33
UG15F249P012	UG15F249P012:250601114	250601114	5	1	1	1	0
UG15F249P013	UG15F249P013:250601115	250601115	5	1	1	5	100
UG15F249P014	UG15F249P014:250601116	250601116	7	1	1	1.4	40
UG15F249P016	UG15F249P016:250601118	250601118	7	1	1	1.25	25
UG15F249P017	UG15F249P017:250601119	250601119	5	1	1	2	50
UG15F249P018	UG15F249P018:250601120	250601120	5	1	1	1	0
UG15F249P019	UG15F249P019:250601311	250601311	7	1	1	3	75
UG15F249P020	UG15F249P020:250601312	250601312	7	1	1	1.63	50
UG15F249P021	UG15F249P021:250601313	250601313	7	1	1	1.14	14.29
UG15F249P022	UG15F249P022:250601314	250601314	7	1	1	2	60
UG15F249P024	UG15F249P024:250601316	250601316	7	1	1	1	0
UG15F249P025	UG15F249P025:250601317	250601317	7	1	1	1.38	37.5
UG15F249P027	UG15F249P027:250601319	250601319	7	1	1	1	0
UG15F249P028	UG15F249P028:250601320	250601320	5	1	1	1.13	12.5
UG15F249P029	UG15F249P029:250601321	250601321	7	1	1	2	100
UG15F249P030	UG15F249P030:250601322	250601322	7	1	1	1.7	70
UG15F250P001	UG15F250P001:250600698	250600698	3	1	4	1	0
UG15F250P004	UG15F250P004:250600701	250600701	5	1	1	1	0
UG15F250P005	UG15F250P005:250600702	250600702	5	1	4	1	0
UG15F250P006	UG15F250P006:250600703	250600703	7	1	3	1.14	14.29
UG15F250P007	UG15F250P007:250600704	250600704	5	1	1	1.5	50
UG15F250P009	UG15F250P009:250600706	250600706	3	1	1	1	0
UG15F250P010	UG15F250P010:250600707	250600707	5	1	4	1.33	33.33
UG15F251P014	UG15F251P014:250601127	250601127	5	1	1	1	0
UG15F251P015	UG15F251P015:250601128	250601128	5	1	1	1	0
UG15F251P016	UG15F251P016:250601129	250601129	7	1	1	1	0
UG15F251P017	UG15F251P017:250601130	250601130	7	1	1	1	0
UG15F251P018	UG15F251P018:250601131	250601131	7	1	1	1	0
UG15F251P019	UG15F251P019:250601163	250601163	7	1	1	4.25	100
UG15F251P020	UG15F251P020:250601164	250601164	7	1	1	1.75	37.5
UG15F252P001	UG15F252P001:250600492	250600492	5	1	1	1.67	66.67
UG15F252P002	UG15F252P002:250600493	250600493	5	1	1	1	0
UG15F253P002	UG15F253P002:250600528	250600528	5	1	1	1	0
UG15F253P003	UG15F253P003:250600529	250600529	7	1	1	1.5	25
UG15F253P004	UG15F253P004:250600530	250600530	5	1	1	1	0
UG15F253P005	UG15F253P005:250600531	250600531	7	1	1	1	0
UG15F254P001	UG15F254P001:250600488	250600488	7	1	1	1.9	80
UG15F254P002	UG15F254P002:250600489	250600489	7	1	1	1	0
UG15F254P003	UG15F254P003:250600490	250600490	7	1	1	1.33	33.33
UG15F255P001	UG15F255P001:250600485	250600485	5	1	1	2.67	66.67
UG15F255P003	UG15F255P003:250600487	250600487	5	1	1	1	0
UG15F256P001	UG15F256P001:250602265	250602265	7	1	1	1	0
UG15F256P002	UG15F256P002:250602266	250602266	7	1	1	1	0
UG15F256P003	UG15F256P003:250602267	250602267	5	1	1	1	0
UG15F257P001	UG15F257P001:250613910	250613910	7	1	1	2.5	75
UG15F257P002	UG15F257P002:250613911	250613911	5	1	1	5	100
UG15F257P004	UG15F257P004:250613913	250613913	5	1	1	4	75
UG15F257P005	UG15F257P005:250613914	250613914	5	1	1	2	66.67
UG15F257P006	UG15F257P006:250613915	250613915	7	1	1	5	100
UG15F257P007	UG15F257P007:250613916	250613916	7	1	1	2.67	66.67
UG15F257P008	UG15F257P008:250613917	250613917	5	1	1	3.33	100
UG15F257P010	UG15F257P010:250614091	250614091	5	1	1	1	0
UG15F258P002	UG15F258P002:250601732	250601732	7	1	1	2	100
UG15F258P003	UG15F258P003:250601733	250601733	5	1	1	1	0
UG15F258P004	UG15F258P004:250601734	250601734	7	1	1	1.14	14.29
UG15F258P005	UG15F258P005:250601735	250601735	5	1	1	1	0
UG15F258P006	UG15F258P006:250601736	250601736	5	1	1	1.5	50
UG15F258P007	UG15F258P007:250601737	250601737	5	1	1	1	0
UG15F258P008	UG15F258P008:250601738	250601738	5	1	1	2	60
UG15F258P009	UG15F258P009:250601739	250601739	7	1	1	1	0
UG15F258P010	UG15F258P010:250601740	250601740	5	1	1	2.5	100
UG15F258P011	UG15F258P011:250601741	250601741	5	1	1	1.25	25
UG15F259P001	UG15F259P001:250600471	250600471	7	1	1	1	0
UG15F259P002	UG15F259P002:250600472	250600472	7	1	1	1	0
UG15F259P003	UG15F259P003:250600473	250600473	5	1	1	1	0
UG15F260P001	UG15F260P001:250600475	250600475	7	1	1	3.2	80
UG15F261P001	UG15F261P001:250602111	250602111	5	1	1	1	0
UG15F261P002	UG15F261P002:250602112	250602112	5	1	1	1	0
UG15F262P001	UG15F262P001:250600791	250600791	5	1	1	1	0
UG15F262P002	UG15F262P002:250600792	250600792	7	1	1	1.5	50
UG15F262P003	UG15F262P003:250600793	250600793	5	1	1	1	0
UG15F262P004	UG15F262P004:250600794	250600794	5	1	1	1	0
UG15F262P005	UG15F262P005:250600795	250600795	5	1	1	1	0
UG15F262P006	UG15F262P006:250600796	250600796	7	1	1	1	0
UG15F262P010	UG15F262P010:250600800	250600800	7	1	1	1	0
UG15F262P011	UG15F262P011:250600801	250600801	7	1	1	1	0
UG15F262P012	UG15F262P012:250600802	250600802	7	1	1	1	0
UG15F262P013	UG15F262P013:250600803	250600803	7	1	1	1	0
UG15F262P014	UG15F262P014:250600804	250600804	5	1	1	1	0
UG15F262P015	UG15F262P015:250600805	250600805	7	1	1	2.33	33.33
UG15F262P016	UG15F262P016:250600806	250600806	5	1	1	1	0
UG15F262P017	UG15F262P017:250600807	250600807	5	1	1	1	0
UG15F262P019	UG15F262P019:250601043	250601043	7	1	1	1	0
UG15F262P020	UG15F262P020:250601044	250601044	7	1	1	1.5	25
UG15F262P021	UG15F262P021:250601045	250601045	7	1	1	5	100
UG15F262P022	UG15F262P022:250601046	250601046	7	1	1	1	0
UG15F262P023	UG15F262P023:250601047	250601047	5	1	1	1	0
UG15F262P024	UG15F262P024:250601048	250601048	7	1	1	1	0
UG15F262P027	UG15F262P027:250601051	250601051	5	1	1	1	0
UG15F262P028	UG15F262P028:250601052	250601052	7	1	1	1.2	20
UG15F262P029	UG15F262P029:250601053	250601053	5	1	1	1	0
UG15F262P030	UG15F262P030:250601054	250601054	7	1	1	1	0
UG15F262P031	UG15F262P031:250601055	250601055	5	1	1	1	0
UG15F262P032	UG15F262P032:250601056	250601056	7	1	1	2	100
UG15F262P033	UG15F262P033:250601057	250601057	5	1	1	1	0
UG15F262P034	UG15F262P034:250601058	250601058	7	1	1	1.38	25
UG15F262P035	UG15F262P035:250601059	250601059	7	1	1	1	0
UG15F262P036	UG15F262P036:250601060	250601060	7	1	1	1	0
UG15F262P037	UG15F262P037:250601061	250601061	7	1	1	1.86	42.86
UG15F262P038	UG15F262P038:250601062	250601062	7	1	1	1	0
UG15F262P039	UG15F262P039:250601063	250601063	5	1	1	1	0
UG15F262P040	UG15F262P040:250601064	250601064	7	1	1	3	100
UG15F262P042	UG15F262P042:250601066	250601066	7	1	1	1	0
UG15F262P045	UG15F262P045:250601365	250601365	7	1	1	1	0
UG15F262P046	UG15F262P046:250601366	250601366	7	1	1	1	0
UG15F262P049	UG15F262P049:250601369	250601369	7	1	1	1	0
UG15F262P050	UG15F262P050:250601370	250601370	7	1	1	1	0
UG15F262P051	UG15F262P051:250601371	250601371	7	1	1	1.11	11.11
UG15F262P052	UG15F262P052:250601372	250601372	7	1	1	1	0
UG15F262P055	UG15F262P055:250601375	250601375	7	1	1	1	0
UG15F262P058	UG15F262P058:250601378	250601378	7	1	1	1	0
UG15F262P059	UG15F262P059:250601379	250601379	5	1	1	1	0
UG15F262P060	UG15F262P060:250601380	250601380	5	1	1	1	0
UG15F262P061	UG15F262P061:250601381	250601381	7	1	1	1	0
UG15F262P062	UG15F262P062:250601383	250601383	7	1	1	4.67	100
UG15F262P063	UG15F262P063:250601384	250601384	7	1	1	2.5	50
UG15F262P064	UG15F262P064:250601385	250601385	7	1	1	1	0
UG15F262P065	UG15F262P065:250601417	250601417	7	1	1	1	0
UG15F262P066	UG15F262P066:250601418	250601418	5	1	1	1	0
UG15F263P001	UG15F263P001:250602106	250602106	7	1	1	2	100
UG15F263P002	UG15F263P002:250602107	250602107	7	1	1	1	0
UG15F263P003	UG15F263P003:250602108	250602108	7	1	1	1.5	50
UG15F263P004	UG15F263P004:250602109	250602109	7	1	1	1.22	22.22
UG15F264P004	UG15F264P004:250600461	250600461	5	1	1	1	0
UG15F264P005	UG15F264P005:250600462	250600462	7	1	1	1.27	18.18
UG15F265P001	UG15F265P001:250600468	250600468	7	1	1	4.25	100
UG15F266P001	UG15F266P001:250600565	250600565	7	1	1	1.2	20
UG15F266P002	UG15F266P002:250600566	250600566	7	1	1	1	0
UG15F267P001	UG15F267P001:250600438	250600438	5	1	1	1	0
UG15F267P003	UG15F267P003:250600439	250600439	7	2	1	1.75	50
UG15F267P004	UG15F267P004:250600440	250600440	5	1	1	3	100
UG15F267P005	UG15F267P005:250600441	250600441	7	3	1	1.71	42.86
UG15F267P006	UG15F267P006:250600442	250600442	5	1	4	2.5	100
UG15F267P007	UG15F267P007:250600443	250600443	5	1	4	1	0
UG15F267P008	UG15F267P008:250600444	250600444	5	1	1	1.22	22.22
UG15F267P009	UG15F267P009:250600445	250600445	5	3	3	5	100
UG15F267P010	UG15F267P010:250600446	250600446	3	1	4	1	0
UG15F268P001	UG15F268P001:250600469	250600469	5	1	1	1	0
UG15F268P002	UG15F268P002:250600470	250600470	5	1	1	1	0
UG15F269P001	UG15F269P001:250600494	250600494	5	1	1	1	0
UG15F269P002	UG15F269P002:250600495	250600495	5	1	1	1.4	40
UG15F271P001	UG15F271P001:250600428	250600428	5	1	4	1	0
UG15F271P002	UG15F271P002:250600429	250600429	5	1	4	1.4	30
UG15F271P004	UG15F271P004:250600431	250600431	7	1	1	3.33	100
UG15F271P006	UG15F271P006:250600433	250600433	5	1	1	1.25	25
UG15F271P010	UG15F271P010:250600437	250600437	3	1	1	1.33	22.22
UG15F272P001	UG15F272P001:250600569	250600569	7	1	1	5	100
UG15F272P002	UG15F272P002:250600570	250600570	7	1	1	1	0
UG15F272P003	UG15F272P003:250600571	250600571	7	1	1	1	0
UG15F272P004	UG15F272P004:250600572	250600572	7	1	1	1	0
UG15F272P005	UG15F272P005:250600573	250600573	5	1	1	1	0
UG15F272P006	UG15F272P006:250600574	250600574	7	1	1	1	0
UG15F273P001	UG15F273P001:250601692	250601692	5	1	1	1.67	33.33
UG15F273P002	UG15F273P002:250601693	250601693	7	1	1	3.2	80
UG15F273P003	UG15F273P003:250601694	250601694	5	1	1	2	100
UG15F273P003	UG15F273P003:250601761	250601761	5	1	1	2	100
UG15F273P004	UG15F273P004:250601695	250601695	5	1	1	1	0
UG15F273P005	UG15F273P005:250601696	250601696	5	1	1	1.25	25
UG15F274P001	UG15F274P001:250600567	250600567	7	1	1	2	50
UG15F275P002	UG15F275P002:250600670	250600670	5	2	3	1	0
UG15F275P005	UG15F275P005:250600673	250600673	5	2	1	1	0
UG15F275P007	UG15F275P007:250600675	250600675	7	2	1	5	100
UG15F275P008	UG15F275P008:250600676	250600676	7	2	1	1	0
UG15F275P011	UG15F275P011:250600420	250600420	5	1	1	1	0
UG15F275P012	UG15F275P012:250600421	250600421	3	1	1	1	0
UG15F275P013	UG15F275P013:250600422	250600422	5	1	2	2	66.67
UG15F275P016	UG15F275P016:250600424	250600424	5	1	1	1	0
UG15F276P001	UG15F276P001:250601121	250601121	5	1	1	1	0
UG15F276P002	UG15F276P002:250601122	250601122	7	1	1	5	100
UG15F276P003	UG15F276P003:250601123	250601123	7	1	1	1	0
UG15F276P004	UG15F276P004:250601124	250601124	7	1	1	3	75
UG15F276P005	UG15F276P005:250601125	250601125	7	1	1	1	0
UG15F276P006	UG15F276P006:250601354	250601354	5	1	1	1	0
UG15F276P008	UG15F276P008:250601624	250601624	5	1	1	1	0
UG15F276P009	UG15F276P009:250601625	250601625	7	1	1	2.75	75
UG15F276P010	UG15F276P010:250601940	250601940	5	1	1	4	100
UG15F276P011	UG15F276P011:250601941	250601941	7	1	1	1.4	40
UG15F276P012	UG15F276P012:250601942	250601942	5	1	1	2	100
UG15F276P013	UG15F276P013:250601943	250601943	7	1	1	1	0
UG15F276P014	UG15F276P014:250601944	250601944	7	1	1	1.5	50
UG15F276P015	UG15F276P015:250601945	250601945	7	1	1	1	0
UG15F276P016	UG15F276P016:250601946	250601946	7	1	1	1.67	66.67
UG15F276P018	UG15F276P018:250601947	250601947	7	1	1	1.33	33.33
UG15F276P020	UG15F276P020:250601949	250601949	7	1	1	1.17	16.67
UG15F276P021	UG15F276P021:250601950	250601950	7	1	1	1	0
UG15F277P001	UG15F277P001:250600820	250600820	5	1	1	1	0
UG15F278P001	UG15F278P001:250600541	250600541	5	1	1	1	0
UG15F278P003	UG15F278P003:250600543	250600543	7	1	1	1	0
UG15F278P004	UG15F278P004:250600544	250600544	5	1	1	1.33	33.33
UG15F280P001	UG15F280P001:250600540	250600540	5	1	1	5	100
UG15F281P001	UG15F281P001:250600586	250600586	5	1	1	1	0
UG15F281P002	UG15F281P002:250600587	250600587	5	1	1	1.5	25
UG15F281P003	UG15F281P003:250600588	250600588	7	1	1	1.13	12.5
UG15F281P004	UG15F281P004:250600589	250600589	5	1	1	1.5	50
UG15F281P006	UG15F281P006:250600591	250600591	5	1	1	2.33	66.67
UG15F281P007	UG15F281P007:250600921	250600921	7	1	1	1	0
UG15F281P009	UG15F281P009:250600923	250600923	7	1	1	1	0
UG15F281P011	UG15F281P011:250600925	250600925	5	1	1	1	0
UG15F281P012	UG15F281P012:250600926	250600926	7	1	1	1	0
UG15F281P013	UG15F281P013:250600927	250600927	7	1	1	4.5	100
UG15F281P014	UG15F281P014:250600928	250600928	5	1	1	5	100
UG15F281P015	UG15F281P015:250600929	250600929	5	1	1	3	100
UG15F282P001	UG15F282P001:250614043	250614043	5	1	1	2.57	85.71
UG15F284P001	UG15F284P001:250602121	250602121	7	1	1	5	100
UG15F284P002	UG15F284P002:250602122	250602122	7	1	1	1	0
UG15F285P001	UG15F285P001:250600459	250600459	5	1	1	1.71	57.14
UG15F285P002	UG15F285P002:250600460	250600460	5	1	1	1	0
UG15F286P001	UG15F286P001:250602110	250602110	5	1	1	1	0
UG15F287P001	UG15F287P001:250600447	250600447	7	1	1	1	0
UG15F287P002	UG15F287P002:250600448	250600448	7	1	1	1.4	30
UG15F287P003	UG15F287P003:250600449	250600449	7	1	1	5	100
UG15F288P002	UG15F288P002:250601303	250601303	7	1	1	1.38	38.46
UG15F290P001	UG15F290P001:250600583	250600583	5	1	1	5	100
UG15F290P002	UG15F290P002:250600584	250600584	5	1	1	1	0
UG15F291P001	UG15F291P001:250602127	250602127	5	2	1	1	0
UG15F291P001	UG15F291P001:250600689	250600689	5	2	1	1	0
UG15F291P002	UG15F291P002:250600690	250600690	5	1	4	1	0
UG15F291P003	UG15F291P003:250600691	250600691	5	2	3	1	0
UG15F291P004	UG15F291P004:250600692	250600692	3	2	1	2.5	100
UG15F291P005	UG15F291P005:250600693	250600693	7	1	1	1	0
UG15F291P006	UG15F291P006:250600694	250600694	7	1	1	1.88	50
UG15F291P007	UG15F291P007:250600695	250600695	5	2	3	2	50
UG15F291P008	UG15F291P008:250600696	250600696	5	2	3	1	0
UG15F291P010	UG15F291P010:250600680	250600680	7	1	1	4.33	100
UG15F291P011	UG15F291P011:250600681	250600681	5	2	3	1	0
UG15F291P012	UG15F291P012:250600682	250600682	7	2	1	1.13	12.5
UG15F291P013	UG15F291P013:250600683	250600683	3	1	1	1	0
UG15F291P014	UG15F291P014:250600684	250600684	5	1	3	5	100
UG15F291P015	UG15F291P015:250600685	250600685	5	1	1	5	100
UG15F291P016	UG15F291P016:250600686	250600686	7	2	1	1	0
UG15F291P017	UG15F291P017:250600687	250600687	5	1	1	1	0
UG15F292P001	UG15F292P001:250602128	250602128	7	1	1	1	0
UG15F292P002	UG15F292P002:250602129	250602129	5	1	1	5	100
UG15F293P001	UG15F293P001:250602130	250602130	7	1	1	1.2	20
UG15F294P001	UG15F294P001:250600876	250600876	5	1	1	1	0
UG15F294P002	UG15F294P002:250600877	250600877	7	1	1	3.33	100
UG15F294P003	UG15F294P003:250600909	250600909	7	1	1	1.29	28.57
UG15F296P002	UG15F296P002:250600662	250600662	5	1	1	1	0
UG15F296P004	UG15F296P004:250600663	250600663	7	1	5	1	0
UG15F296P005	UG15F296P005:250600664	250600664	7	2	1	1.36	27.27
UG15F296P006	UG15F296P006:250600665	250600665	3	2	1	1	0
UG15F296P007	UG15F296P007:250600666	250600666	5	1	5	1	0
UG15F296P008	UG15F296P008:250600667	250600667	7	1	1	1.75	75
UG15F296P009	UG15F296P009:250600668	250600668	3	2	1	3.33	100
UG15F297P002	UG15F297P002:250600912	250600912	5	1	1	1	0
UG15F298P001	UG15F298P001:250600875	250600875	5	1	1	5	100
UG15F299P002	UG15F299P002:250600828	250600828	7	1	1	5	100
UG15F300P001	UG15F300P001:250614020	250614020	5	1	1	3	100
UG15F300P002	UG15F300P002:250614021	250614021	5	1	1	2.33	66.67
UG15F300P003	UG15F300P003:250614022	250614022	5	1	1	1	0
UG15F301P001	UG15F301P001:250614041	250614041	5	1	1	1	0
UG15F301P002	UG15F301P002:250614042	250614042	5	1	1	3.5	100
UG15F302P001	UG15F302P001:250601340	250601340	5	1	1	1	0
UG15F302P002	UG15F302P002:250601341	250601341	7	1	1	1.2	20
UG15F302P003	UG15F302P003:250601342	250601342	7	1	1	1.33	33.33
UG15F302P004	UG15F302P004:250601343	250601343	7	1	1	1.4	40
UG15F302P005	UG15F302P005:250601344	250601344	7	1	1	1.33	33.33
UG15F302P006	UG15F302P006:250601345	250601345	7	1	1	1	0
UG15F302P007	UG15F302P007:250601346	250601346	7	1	1	1	0
UG15F302P008	UG15F302P008:250601347	250601347	7	1	1	1.33	33.33
UG15F302P009	UG15F302P009:250601499	250601499	5	1	1	1	0
UG15F302P010	UG15F302P010:250601500	250601500	5	1	1	1	0
UG15F302P011	UG15F302P011:250601501	250601501	7	1	1	1	0
UG15F302P012	UG15F302P012:250601502	250601502	7	1	1	1	0
UG15F302P013	UG15F302P013:250601503	250601503	7	1	1	1	0
UG15F302P014	UG15F302P014:250601504	250601504	7	1	1	2.14	85.71
UG15F302P015	UG15F302P015:250601505	250601505	7	1	1	1	0
UG15F302P016	UG15F302P016:250601506	250601506	7	1	1	1	0
UG15F302P017	UG15F302P017:250601507	250601507	7	1	1	1	0
UG15F302P018	UG15F302P018:250601508	250601508	7	1	1	1	0
UG15F302P019	UG15F302P019:250601509	250601509	5	1	1	1.5	50
UG15F302P020	UG15F302P020:250601510	250601510	5	1	1	1	0
UG15F302P023	UG15F302P023:250601544	250601544	7	1	1	1	0
UG15F302P024	UG15F302P024:250601545	250601545	5	1	1	1	0
UG15F302P025	UG15F302P025:250601546	250601546	7	1	1	1	0
UG15F302P026	UG15F302P026:250601547	250601547	7	1	1	3.33	83.33
UG15F303P001	UG15F303P001:250601881	250601881	5	1	1	1	0
UG15F303P002	UG15F303P002:250601882	250601882	7	1	1	1.2	20
UG15F304P001	UG15F304P001:250601477	250601477	7	1	1	1.14	14.29
UG15F304P002	UG15F304P002:250601478	250601478	5	1	1	1	0
UG15F305P001	UG15F305P001:250601938	250601938	5	1	1	4.75	100
UG15F305P002	UG15F305P002:250601939	250601939	7	1	1	1	0
UG15F306P002	UG15F306P002:250601421	250601421	7	1	1	4.5	100
UG15F306P003	UG15F306P003:250601422	250601422	5	1	1	1	0
UG15F306P004	UG15F306P004:250601423	250601423	5	1	1	1	0
UG15F306P005	UG15F306P005:250601424	250601424	5	1	1	4.67	100
UG15F306P006	UG15F306P006:250601425	250601425	7	1	1	2.5	100
UG15F306P007	UG15F306P007:250601426	250601426	7	1	1	2.5	83.33
UG15F306P008	UG15F306P008:250601427	250601427	7	1	1	1.25	25
UG15F306P009	UG15F306P009:250601428	250601428	7	1	1	1	0
UG15F306P010	UG15F306P010:250601429	250601429	7	1	1	1.75	75
UG15F306P011	UG15F306P011:250601430	250601430	7	1	1	1.5	30
UG15F306P012	UG15F306P012:250601431	250601431	5	1	1	1	0
UG15F306P013	UG15F306P013:250601432	250601432	5	1	1	1	0
UG15F306P014	UG15F306P014:250601433	250601433	7	1	1	2.1	60
UG15F306P015	UG15F306P015:250601442	250601442	7	1	1	1.86	71.43
UG15F306P017	UG15F306P017:250601436	250601436	7	1	1	1	0
UG15F306P018	UG15F306P018:250601437	250601437	7	1	1	1	0
UG15F306P019	UG15F306P019:250601438	250601438	7	1	1	1	0
UG15F306P020	UG15F306P020:250601439	250601439	7	1	1	1	0
UG15F306P022	UG15F306P022:250601441	250601441	7	1	1	4	100
UG15F306P024	UG15F306P024:250601443	250601443	5	1	1	2	66.67
UG15F306P025	UG15F306P025:250601444	250601444	7	1	1	2.6	80
UG15F306P031	UG15F306P031:250601863	250601863	7	1	1	1	0
UG15F306P032	UG15F306P032:250601864	250601864	5	1	1	1	0
UG15F306P033	UG15F306P033:250601865	250601865	5	1	1	1	0
UG15F306P034	UG15F306P034:250601866	250601866	5	1	1	1	0
UG15F306P034	UG15F306P034:250601858	250601858	5	1	1	1	0
UG15F306P035	UG15F306P035:250601867	250601867	5	1	1	1.07	7.14
UG15F306P035	UG15F306P035:250601859	250601859	5	1	1	1.07	7.14
UG15F306P036	UG15F306P036:250601868	250601868	5	1	1	1	0
UG15F306P036	UG15F306P036:250601860	250601860	5	1	1	1	0
UG15F306P037	UG15F306P037:250601869	250601869	5	1	1	1.5	50
UG15F306P037	UG15F306P037:250601861	250601861	5	1	1	1.5	50
UG15F306P038	UG15F306P038:250601870	250601870	5	1	1	1	0
UG15F306P039	UG15F306P039:250601871	250601871	5	1	1	2.2	100
UG15F306P040	UG15F306P040:250601872	250601872	5	1	1	4	100
UG15F308P001	UG15F308P001:250600477	250600477	5	1	1	5	100
UG15F308P002	UG15F308P002:250600478	250600478	5	1	1	2	25
UG15F308P003	UG15F308P003:250600479	250600479	5	1	1	3	100
UG15F310P001	UG15F310P001:250602131	250602131	5	1	1	1	0
UG15F310P002	UG15F310P002:250602132	250602132	7	1	1	1	0
UG15F311P001	UG15F311P001:250602123	250602123	5	1	1	1	0
UG15F311P002	UG15F311P002:250602124	250602124	7	1	1	1	0
UG15F311P003	UG15F311P003:250602125	250602125	5	1	1	3	50
UG15F311P004	UG15F311P004:250602126	250602126	5	1	1	1.2	20
UG15F312P001	UG15F312P001:250602133	250602133	7	1	1	5	100
UG15F312P002	UG15F312P002:250602134	250602134	5	1	1	1	0
UG15F312P003	UG15F312P003:250602135	250602135	7	1	1	1	0
UG15F312P004	UG15F312P004:250602136	250602136	5	1	1	1	0
UG15F312P005	UG15F312P005:250602137	250602137	7	1	1	3.33	100
UG15F312P006	UG15F312P006:250602138	250602138	5	1	1	5	100
UG15F312P007	UG15F312P007:250602139	250602139	7	1	1	1	0
UG15F312P009	UG15F312P009:250602141	250602141	5	1	1	1	0
UG15F313P001	UG15F313P001:250600821	250600821	5	1	1	1	0
UG15F313P002	UG15F313P002:250600822	250600822	5	1	1	5	100
UG15F313P003	UG15F313P003:250600823	250600823	5	1	1	4	100
UG15F314P001	UG15F314P001:250613875	250613875	5	1	1	2.33	100
UG15F314P002	UG15F314P002:250613876	250613876	5	1	1	5	100
UG15F315P001	UG15F315P001:250600833	250600833	5	1	1	1	0
UG15F315P001	UG15F315P001:250600826	250600826	5	1	1	1	0
UG15F315P002	UG15F315P002:250600827	250600827	5	1	1	1	0
UG15F316P001	UG15F316P001:250613898	250613898	7	1	1	1.3	20
UG15F317P001	UG15F317P001:250601879	250601879	5	1	1	1	0
UG15F318P002	UG15F318P002:250601307	250601307	7	1	1	2	66.67
UG15F318P003	UG15F318P003:250601308	250601308	5	1	1	1.25	25
UG15F318P004	UG15F318P004:250601309	250601309	5	1	1	1	0
UG15F318P005	UG15F318P005:250601310	250601310	7	1	1	1.8	70
UG15F319P001	UG15F319P001:250600582	250600582	5	1	1	2.67	66.67
UG15F320P001	UG15F320P001:250601300	250601300	7	1	1	2	40
UG15F320P002	UG15F320P002:250601301	250601301	5	1	1	2.2	60
UG15F321P001	UG15F321P001:250600560	250600560	7	1	1	1	0
UG15F321P002	UG15F321P002:250600561	250600561	5	1	1	3.25	100
UG15F321P003	UG15F321P003:250600562	250600562	5	1	1	1	0
UG15F321P004	UG15F321P004:250600563	250600563	7	1	1	1	0
UG15F321P005	UG15F321P005:250600564	250600564	7	1	1	1	0
UG15F322P001	UG15F322P001:250614052	250614052	5	1	1	1.6	40
UG15F322P003	UG15F322P003:250614053	250614053	5	1	1	1	0
UG15F322P004	UG15F322P004:250614054	250614054	7	1	1	1	0
UG15F322P005	UG15F322P005:250614086	250614086	7	1	1	5	100
UG15F322P006	UG15F322P006:250614087	250614087	7	1	1	1.85	65
UG15F322P007	UG15F322P007:250614088	250614088	7	1	1	1	0
UG15F323P001	UG15F323P001:250613897	250613897	5	1	1	4	100
UG15F324P002	UG15F324P002:250602101	250602101	7	1	1	2	100
UG15F325P001	UG15F325P001:250614017	250614017	7	1	1	3.75	100
UG15F325P004	UG15F325P004:250614019	250614019	5	1	1	5	100
UG15F325P005	UG15F325P005:250614161	250614161	7	1	1	1	0
UG15F325P006	UG15F325P006:250614162	250614162	5	1	1	1	0
UG15F325P007	UG15F325P007:250614163	250614163	7	1	1	1	0
UG15F325P008	UG15F325P008:250614164	250614164	7	1	1	1	0
UG15F325P009	UG15F325P009:250614165	250614165	5	1	1	1	0
UG15F325P010	UG15F325P010:250614166	250614166	5	1	1	1	0
UG15F325P011	UG15F325P011:250614167	250614167	5	1	1	3.5	100
UG15F325P012	UG15F325P012:250614168	250614168	7	1	1	1	0
UG15F325P013	UG15F325P013:250614169	250614169	5	1	1	1	0
UG15F325P015	UG15F325P015:250614171	250614171	5	1	1	1	0
UG15F325P016	UG15F325P016:250614172	250614172	5	1	1	1	0
UG15F325P017	UG15F325P017:250614174	250614174	5	1	1	1	0
UG15F325P018	UG15F325P018:250614602	250614602	5	1	1	1	0
UG15F325P019	UG15F325P019:250614603	250614603	5	1	1	1	0
UG15F325P020	UG15F325P020:250614604	250614604	7	1	1	5	100
UG15F325P021	UG15F325P021:250614605	250614605	7	1	1	5	100
UG15F325P022	UG15F325P022:250614606	250614606	5	1	1	1	0
UG15F326P001	UG15F326P001:250600580	250600580	7	1	1	1	0
UG15F326P002	UG15F326P002:250600581	250600581	5	1	1	1	0
UG15F429P002	UG15F429P002:250614122	250614122	7	1	1	5	100
UG15F429P003	UG15F429P003:250614123	250614123	5	1	1	4	100
UG15F429P004	UG15F429P004:250614124	250614124	5	1	1	1	0
UG15F429P005	UG15F429P005:250614125	250614125	5	1	1	1	0
