# Supplementary material for: Genetic Variation and Trait Correlations in an East African Cassava Breeding Population for Genomic Selection
Source: Crop Sci. 2019 Jan 24;59(2):460–73. doi: 10.2135/cropsci2018.01.0060 (PMC7680944; doi:10.2135/cropsci2018.01.0060)
Supplement: Supplementary file 3 [file CROPSCI-59-02-460-s003.csv]

Location	Population	Clone	Vigor	CBSD3s	CBSD3i	CMD3s	CMD3i	CBSD6s	CBSD6i	CMD6s	CMD6i	CBSDRs	CBSDRi	RootPPlant	HI	DMC
Namulonge	C1	UG15F306P032	7	1	0	1	0	1.25	25	1	0	NA	NA	NA	NA	NA
Namulonge	C1	UG15F001P001	5	1.89	88.89	1	0	2.11	88.89	1	0	1.692307692	61.53846154	0.375	0.441176471	28.78008299
Namulonge	C1	UG15F002P001	7	1.9	50	1.1	10	2.7	100	1	0	1.444444444	33.33333333	0.333333333	0.352941176	22.22883895
Namulonge	C1	UG15F002P002	5	1.88	87.5	1	0	2.71	85.71	1	0	NA	NA	0	0	NA
Namulonge	C1	UG15F004P001	5	1.43	42.86	1	0	1	0	1	0	1.304347826	30.43478261	0.5	0.492957746	30.92208835
Namulonge	C1	UG15F004P002	7	1	0	1	0	1	0	1	0	1	0	0.183333333	0.215686275	NA
Namulonge	C1	UG15F005P001	5	1.67	66.67	1	0	2.33	66.67	1	0	NA	NA	NA	NA	NA
Namulonge	C1	UG15F005P003	7	2	100	1	0	3	100	1	0	1.6	40	0.116666667	0.090909091	NA
Namulonge	C1	UG15F005P501	3	1	0	3.75	100	1	0	2.13	100	1.285714286	14.28571429	0.1875	0.375	NA
Namulonge	C1	UG15F006P001	7	1.1	10	1	0	1.8	40	1	0	1.166666667	11.9047619	1.6625	0.547325103	28.98036176
Namulonge	C1	UG15F006P002	5	3	100	1	0	2.75	87.5	1	0	4.761904762	100	0.125	0.188679245	NA
Namulonge	C1	UG15F006P003	5	1.5	50	1	0	2	85.71	1	0	4.666666667	100	0.075	0.285714286	NA
Namulonge	C1	UG15F006P505	7	1.56	55.56	1	0	2.44	88.89	1	0	1.260869565	26.08695652	0.666666667	0.375	38.04077253
Namulonge	C1	UG15F007P001	3	2	100	1	0	1.33	16.67	1	0	NA	NA	NA	NA	NA
Namulonge	C1	UG15F007P001	3	2	100	1	0	1.33	16.67	1	0	3	83.33333333	0.14	0.318181818	NA
Namulonge	C1	UG15F007P002	7	1	0	1	0	1	0	1	0	1	0	0.15	0.264705882	NA
Namulonge	C1	UG15F007P003	7	1	0	1	0	2.22	88.89	1.11	11.11	1.434782609	21.73913043	0.533333333	0.5	22.06442577
Namulonge	C1	UG15F007P004	3	1.5	30	1	0	1.33	33.33	1	0	1	0	0.422222222	0.361904762	31.19233449
Namulonge	C1	UG15F007P005	3	2.11	88.89	1	0	2.44	100	1	0	1	0	0.1	0.25	21.3656
Namulonge	C1	UG15F007P007	7	1.2	20	1	0	1.2	20	1	0	1	0	0.6	0.6	35.65545852
Namulonge	C1	UG15F007P009	7	1.67	66.67	1	0	3	100	1	0	1.428571429	28.57142857	0.333333333	0.25	NA
Namulonge	C1	UG15F007P010	5	1.56	55.56	1	0	2.11	66.67	1	0	1	0	0.014285714	0.1	NA
Namulonge	C1	UG15F007P013	7	1	0	1	0	1.11	11.11	1	0	1.125	6.25	0.914285714	0.537815126	31.93927711
Namulonge	C1	UG15F007P014	3	1	0	1	0	1.13	12.5	1	0	1	0	0.444444444	0.444444444	35.23289037
Namulonge	C1	UG15F007P522	5	1.11	11.11	1.11	11.11	1	0	1	0	1.15	15	0.483333333	0.328549849	35.48787879
Namulonge	C1	UG15F008P007	7	1.14	14.29	1.14	14.29	1	0	1.14	14.29	4.692307692	100	0.314285714	0.385964912	NA
Namulonge	C1	UG15F008P010	5	1	0	1	0	1	0	1	0	1.2	13.33333333	0.1375	0.166666667	NA
Namulonge	C1	UG15F008P011	3	1	0	1	0	NA	NA	NA	NA	NA	NA	NA	NA	NA
Namulonge	C1	UG15F008P019	7	1	0	1.33	22.22	1	0	2.11	66.67	3.303030303	81.81818182	0.9875	0.330543933	26.26561743
Namulonge	C1	UG15F008P020	5	1.33	33.33	2.33	66.67	1	0	1	0	1.5	33.33333333	1.75	0.777777778	NA
Namulonge	C1	UG15F008P022	7	1	0	1	0	1.17	16.67	1.17	16.67	2.25	37.5	0.5785	0.384342819	NA
Namulonge	C1	UG15F008P026	5	1	0	1	0	1	0	1	0	1.538461538	38.46153846	0.144444444	0.224137931	NA
Namulonge	C1	UG15F008P029	5	1.33	33.33	1.11	11.11	1.6	30	1	0	4	100	0.05	0.074074074	NA
Namulonge	C1	UG15F008P030	3	1.67	55.56	1.22	22.22	1.13	12.5	1.25	25	1.1	10	0.583333333	0.28	NA
Namulonge	C1	UG15F008P031	7	1	0	1	0	1	0	1	0	1	0	0.895	0.373695198	22.76122449
Namulonge	C1	UG15F008P032	5	1	0	1	0	1	0	1	0	1.857142857	50	0.395714286	0.40915805	31.37619048
Namulonge	C1	UG15F008P033	3	1	0	2	50	1.25	25	1.25	25	NA	NA	0	0	NA
Namulonge	C1	UG15F008P035	5	2.25	100	1	0	1	0	1	0	NA	NA	0	0	NA
Namulonge	C1	UG15F008P037	5	1	0	1	0	1	0	1	0	NA	NA	NA	NA	NA
Namulonge	C1	UG15F008P038	3	1	0	1.5	25	1	0	1	0	1	0	0.2	0.333333333	NA
Namulonge	C1	UG15F008P045	3	1	0	3	100	1	0	2.86	100	1.3	25	0.642857143	0.391304348	NA
Namulonge	C1	UG15F008P046	7	1	0	1.75	37.5	1	0	1.88	62.5	1	0	0.276666667	0.293286219	NA
Namulonge	C1	UG15F008P047	3	1	0	1	0	1	0	2	100	NA	NA	NA	NA	NA
Namulonge	C1	UG15F008P049	3	1	0	2	50	1	0	1	0	NA	NA	0	0	NA
Namulonge	C1	UG15F008P052	7	1	0	1	0	1.6	40	1.6	60	1.5	37.5	1.61	0.479166667	NA
Namulonge	C1	UG15F008P055	3	1	0	1	0	1	0	1	0	1	0	0.43	0.292517007	NA
Namulonge	C1	UG15F008P060	3	1.17	16.67	1	0	NA	NA	NA	NA	1.666666667	33.33333333	0.706	0.576797386	NA
Namulonge	C1	UG15F008P517	5	1	0	1.9	50	1	0	1	0	1.133333333	6.666666667	0.46	0.321678322	NA
Namulonge	C1	UG15F008P522	3	1	0	1	0	1.5	50	1	0	1	0	0.27375	0.218781219	NA
Namulonge	C1	UG15F008P524	5	1	0	1	0	1	0	1	0	NA	NA	0	0	NA
Namulonge	C1	UG15F009P001	3	1	0	1	0	1	0	1	0	2	50	0.38	0.351851852	31.140625
Namulonge	C1	UG15F009P003	3	2.5	100	1	0	2.89	100	1	0	2.5	100	0.0375	0.056603774	NA
Namulonge	C1	UG15F010P002	5	1.11	11.11	1	0	1	0	1	0	2	100	0.042857143	0.076923077	NA
Namulonge	C1	UG15F010P002	5	1.11	11.11	1	0	1	0	1	0	1	0	0.1875	0.2	43.5344086
Namulonge	C1	UG15F010P002	NA	1	0	1	0	1	0	1	0	2	100	0.042857143	0.076923077	NA
Namulonge	C1	UG15F010P002	NA	1	0	1	0	1	0	1	0	1	0	0.1875	0.2	43.5344086
Namulonge	C1	UG15F011P001	5	1	0	1	0	1.1	10	1	0	1	0	0.366666667	0.35483871	26.61072797
Namulonge	C1	UG15F011P002	3	1.13	12.5	3.5	100	1	0	1	0	2.571428571	53.57142857	2.116666667	0.458152958	29.68396501
Namulonge	C1	UG15F011P003	3	2.88	100	1	0	3	100	1	0	5	100	0.057142857	0.117647059	NA
Namulonge	C1	UG15F012P001	3	2.25	75	1	0	2.75	100	1	0	1	0	0.9	0.473684211	33.4740566
Namulonge	C1	UG15F014P022	7	1.25	25	1	0	1.13	12.5	1	0	4.285714286	100	0.525	0.330708661	25.27033333
Namulonge	C1	UG15F015P001	5	1	0	1	0	1	0	1	0	1.869565217	47.82608696	0.605	0.502074689	28.65975976
Namulonge	C1	UG15F015P003	3	1	0	5	100	1	0	3	100	NA	NA	0	0	NA
Namulonge	C1	UG15F015P004	7	1	0	1	0	1	0	1	0	1.277777778	22.22222222	0.666666667	0.444444444	24.30072202
Namulonge	C1	UG15F015P005	3	1	0	1	0	1	0	1	0	2.6	40	0.125	0.2	NA
Namulonge	C1	UG15F015P006	3	1	0	2.25	100	1.75	75	1	0	1	0	0.216666667	0.419354839	36.33797468
Namulonge	C1	UG15F015P008	3	1	0	1.9	50	1	0	1.5	30	1	0	0.17	0.53125	33.26071429
Namulonge	C1	UG15F015P011	7	1	0	1	0	1.4	30	1	0	1.333333333	33.33333333	0.125	0.1	44.33229167
Namulonge	C1	UG15F015P012	7	1	0	1	0	1	0	1	0	1.11627907	11.62790698	1.457777778	0.555461473	30.1995122
Namulonge	C1	UG15F015P014	3	1	0	1	0	1	0	1	0	1	0	0.27	0.529411765	44.794
Namulonge	C1	UG15F015P016	3	1	0	4	87.5	1	0	2.67	100	1	0	0.2	0.318181818	NA
Namulonge	C1	UG15F015P021	7	1	0	1	0	1	0	1	0	1	0	1.214285714	0.395348837	NA
Namulonge	C1	UG15F015P025	5	1	0	1.33	22.22	1	0	1.11	11.11	1.090909091	9.090909091	0.0875	0.122807018	NA
Namulonge	C1	UG15F015P026	3	1	0	1	0	1	0	1	0	1.25	12.5	0.3	0.193548387	36.85844156
Namulonge	C1	UG15F015P027	5	1	0	1	0	1.67	66.67	1	0	NA	NA	0	0	NA
Namulonge	C1	UG15F015P028	7	1	0	1	0	1	0	1	0	3.583333333	75	0.714285714	0.555555556	26.38280255
Namulonge	C1	UG15F015P029	5	1.9	50	1	0	1.6	60	1	0	NA	NA	NA	NA	NA
Namulonge	C1	UG15F015P031	5	1	0	1.11	11.11	1.22	22.22	1	0	1.083333333	8.333333333	0.4125	0.268292683	33.74530612
Namulonge	C1	UG15F015P033	7	1	0	1	0	1.33	33.33	1	0	3.125	62.5	0.195	0.124203822	NA
Namulonge	C1	UG15F015P034	3	1.5	50	1	0	1	0	1	0	1.272727273	18.18181818	0.1875	0.142857143	19.20458716
Namulonge	C1	UG15F015P035	3	1	0	1	0	1	0	1	0	1.5	25	0.3125	0.324675325	20.57837838
Namulonge	C1	UG15F015P511	7	1	0	1	0	1	0	1.43	42.86	1	0	0.083333333	0.076923077	NA
Namulonge	C1	UG15F015P514	3	1	0	4	100	1	0	3.71	100	1	0	0.275	0.268292683	NA
Namulonge	C1	UG15F016P001	3	1	0	2.13	62.5	1	0	1.57	42.86	1.5	22.72727273	0.56	0.303405573	31.66893204
Namulonge	C1	UG15F016P002	5	1	0	1	0	1.2	20	1	0	1	0	0.258	0.340369393	NA
Namulonge	C1	UG15F016P004	7	2	100	1	0	2.67	88.89	1	0	1.611111111	30.55555556	1.444444444	0.433333333	27.58272138
Namulonge	C1	UG15F017P001	7	1	0	1.86	57.14	1.83	66.67	1	0	1	0	0.24	0.285714286	NA
Namulonge	C1	UG15F017P002	7	3	100	1	0	2.8	100	1	0	1	0	0.4	0.454545455	40.045
Namulonge	C1	UG15F017P003	5	1.11	11.11	1	0	1	0	1	0	1.076923077	7.692307692	0.455555556	0.546666667	26.67293447
Namulonge	C1	UG15F017P006	3	2.5	75	1	0	2.5	75	1	0	1.2	20	0.12	0.193548387	NA
Namulonge	C1	UG15F018P001	3	1.4	40	1	0	1.4	40	1	0	2.571428571	64.28571429	0.5	0.454545455	33.29865772
Namulonge	C1	UG15F018P501	NA	1	0	1	0	1	0	1	0	3.25	100	0.3	0.272727273	NA
Namulonge	C1	UG15F020P001	5	1	0	1.14	14.29	1	0	1.71	28.57	NA	NA	NA	NA	NA
Namulonge	C1	UG15F020P002	3	2.57	85.71	1	0	1	0	1	0	2.5	100	0.076666667	0.07120743	NA
Namulonge	C1	UG15F020P003	7	2	100	1	0	1.9	60	1	0	1.857142857	57.14285714	0.125	0.090909091	28.59514563
Namulonge	C1	UG15F020P004	3	2.4	100	1	0	2.4	100	1	0	1.142857143	14.28571429	0.4	0.31372549	NA
Namulonge	C1	UG15F020P005	7	1	0	1	0	1	0	1	0	1	0	0.61	0.477806789	35.39455253
Namulonge	C1	UG15F021P001	7	1.13	12.5	1	0	1	0	1	0	1.666666667	33.33333333	0.055555556	0.2	NA
Namulonge	C1	UG15F021P003	3	2.88	100	1	0	1	0	1	0	3.111111111	72.22222222	0.316666667	0.422222222	25.45785124
Namulonge	C1	UG15F021P004	7	2	100	1	0	2	100	1	0	1.5	25	0.1	0.114285714	NA
Namulonge	C1	UG15F021P006	7	2	50	1	0	2	50	1	0	5	100	0.115	0.075409836	NA
Namulonge	C1	UG15F021P007	7	1.89	88.89	1	0	1.44	33.33	1	0	2	60	0.085714286	0.130434783	NA
Namulonge	C1	UG15F022P003	7	1.29	14.29	1	0	1.86	28.57	1	0	1.470588235	23.52941176	1.0625	0.278688525	32.71237458
Namulonge	C1	UG15F022P501	5	1	0	1	0	1	0	1	0	2.222222222	44.44444444	0.166666667	0.2	NA
Namulonge	C1	UG15F023P001	5	1	0	2.43	71.43	1	0	2.4	100	1	0	0.09	0.051233397	NA
Namulonge	C1	UG15F025P002	5	1.29	28.57	1	0	1.71	71.43	1.29	28.57	1	0	0.083333333	0.125	NA
Namulonge	C1	UG15F025P004	7	1.22	22.22	3.22	66.67	1.56	44.44	4.33	88.89	NA	NA	NA	NA	NA
Namulonge	C1	UG15F025P007	3	1.75	50	1	0	2	100	1	0	3	100	0.4	0.683760684	NA
Namulonge	C1	UG15F025P008	5	1	0	1	0	1	0	1	0	1	0	0.04	0.122137405	NA
Namulonge	C1	UG15F025P010	5	1	0	1	0	2	50	1	0	1	0	0.15	0.054545455	NA
Namulonge	C1	UG15F025P012	3	2.5	100	4	100	2.25	75	1.75	50	NA	NA	NA	NA	NA
Namulonge	C1	UG15F025P018	5	1.5	33.33	1	0	1.33	16.67	1	0	NA	NA	0	0	NA
Namulonge	C1	UG15F025P517	3	2.5	75	1	0	1.25	25	1	0	3.5	100	0.18	0.174757282	NA
Namulonge	C1	UG15F028P003	5	2.71	85.71	1	0	3.14	100	1	0	NA	NA	NA	NA	NA
Namulonge	C1	UG15F030P001	7	1	0	1	0	1	0	1	0	1	0	0.55	0.523809524	24.72021277
Namulonge	C1	UG15F030P004	5	3	100	1	0	1.5	50	1	0	3.5	100	0.75	0.230769231	NA
Namulonge	C1	UG15F030P005	7	2	100	1	0	2	100	1	0	4.75	100	0.14	0.122807018	NA
Namulonge	C1	UG15F030P006	3	2.33	100	1	0	3	100	1	0	2.857142857	100	0.666666667	0.333333333	NA
Namulonge	C1	UG15F030P008	7	1	0	1	0	1	0	1.5	50	1.452380952	38.0952381	0.5	0.222222222	30.03378995
Namulonge	C1	UG15F030P010	3	2	50	1	0	1	0	1	0	NA	NA	NA	NA	NA
Namulonge	C1	UG15F030P011	3	2	100	1	0	1	0	1	0	1.833333333	33.33333333	0.5	0.4	NA
Namulonge	C1	UG15F030P012	3	2.25	100	1	0	2	100	1	0	2.2	53.33333333	0.625	0.555555556	22.68306452
Namulonge	C1	UG15F030P013	3	1.14	14.29	3.71	85.71	NA	NA	NA	NA	2	60	0.038333333	0.131428571	NA
Namulonge	C1	UG15F030P015	3	2.25	100	1	0	2	100	1	0	1.5	33.33333333	0.28	0.309392265	NA
Namulonge	C1	UG15F030P016	5	1	0	1	0	1.5	50	1	0	4.4	100	0.255	0.225663717	NA
Namulonge	C1	UG15F030P017	7	1	0	1	0	1	0	1	0	1.032258065	3.225806452	1.314285714	0.605263158	25.86174497
Namulonge	C1	UG15F030P018	5	3	100	1	0	2	100	1	0	1.333333333	16.66666667	0.62	0.360465116	31.98738739
Namulonge	C1	UG15F030P019	7	1.2	20	1	0	1.8	70	1	0	NA	NA	NA	NA	32.78958333
Namulonge	C1	UG15F030P516	5	1	0	3.5	100	1	0	3.5	100	NA	NA	0	0	NA
Namulonge	C1	UG15F030P517	7	1.25	25	3.25	75	1	0	2.25	75	1.333333333	33.33333333	0.75	0.375	NA
Namulonge	C1	UG15F031P001	7	1	0	2	33.33	1	0	2	33.33	1.4	30	0.6	0.3	32.27522936
Namulonge	C1	UG15F031P001	7	1	0	2	33.33	1	0	2	33.33	1	0	0.0375	0.0625	NA
Namulonge	C1	UG15F031P001	3	1	0	1	0	1	0	1	0	1.4	30	0.6	0.3	32.27522936
Namulonge	C1	UG15F031P001	3	1	0	1	0	1	0	1	0	1	0	0.0375	0.0625	NA
Namulonge	C1	UG15F031P001	3	1	0	4.7	100	NA	NA	NA	NA	1.4	30	0.6	0.3	32.27522936
Namulonge	C1	UG15F031P001	3	1	0	4.7	100	NA	NA	NA	NA	1	0	0.0375	0.0625	NA
Namulonge	C1	UG15F031P003	7	1	0	1	0	1	0	1	0	2.212121212	48.48484848	1.385	0.301664053	NA
Namulonge	C1	UG15F031P006	NA	1	0	1	0	1	0	1	0	NA	NA	NA	NA	NA
Namulonge	C1	UG15F031P007	7	1	0	1	0	1	0	1	0	1.3	20	0.4825	0.128838451	NA
Namulonge	C1	UG15F031P009	7	1.14	14.29	2.29	71.43	1	0	2.14	57.14	1.277777778	27.77777778	0.5	0.212121212	28.42510638
Namulonge	C1	UG15F031P012	3	2	100	1	0	1.75	75	1	0	NA	NA	0	0	NA
Namulonge	C1	UG15F031P013	3	1	0	1.2	20	1	0	1	0	NA	NA	0	0	NA
Namulonge	C1	UG15F031P015	5	1.13	12.5	1	0	1	0	1	0	1	0	0.046666667	0.057377049	NA
Namulonge	C1	UG15F031P017	7	1.11	11.11	1	0	1.89	77.78	1	0	1	0	0.375	0.166666667	NA
Namulonge	C1	UG15F031P018	3	1	0	1.5	25	1.5	50	1	0	1	0	0.175	0.094594595	NA
Namulonge	C1	UG15F031P019	7	1	0	1	0	1	0	1	0	1	0	0.009444444	0.005827905	NA
Namulonge	C1	UG15F031P021	NA	1	0	1	0	1	0	1	0	NA	NA	NA	NA	NA
Namulonge	C1	UG15F031P022	5	1	0	1	0	1.5	25	1	0	2.066666667	66.66666667	0.09	0.071618037	NA
Namulonge	C1	UG15F031P023	3	1.14	14.29	1	0	1	0	1	0	1	0	0.2	0.285714286	NA
Namulonge	C1	UG15F034P001	3	2	100	1	0	1	0	1	0	3.5	75	0.175	0.397727273	NA
Namulonge	C1	UG15F034P001	3	2	100	1	0	1	0	1	0	1.0625	6.25	1.571428571	0.458333333	31.16573604
Namulonge	C1	UG15F034P001	3	2	100	1	0	1	0	1	0	1.333333333	33.33333333	0.071428571	0.142857143	NA
Namulonge	C1	UG15F034P001	3	2	100	1	0	1	0	1	0	1	0	0.38	0.260273973	33.26071429
Namulonge	C1	UG15F034P001	3	2	100	1	0	1	0	1	0	NA	NA	0	0	NA
Namulonge	C1	UG15F034P001	3	2	100	1	0	1	0	1	0	NA	NA	0	0	NA
Namulonge	C1	UG15F034P001	3	2	100	1	0	1	0	1	0	5	100	0.033333333	0.032258065	NA
Namulonge	C1	UG15F034P001	3	2	100	1	0	1	0	1	0	NA	NA	NA	NA	NA
Namulonge	C1	UG15F034P001	3	2	100	1	0	1	0	1	0	1	0	0.06	0.107142857	NA
Namulonge	C1	UG15F034P001	5	1	0	1	0	NA	NA	NA	NA	3.5	75	0.175	0.397727273	NA
Namulonge	C1	UG15F034P001	5	1	0	1	0	NA	NA	NA	NA	1.0625	6.25	1.571428571	0.458333333	31.16573604
Namulonge	C1	UG15F034P001	5	1	0	1	0	NA	NA	NA	NA	1.333333333	33.33333333	0.071428571	0.142857143	NA
Namulonge	C1	UG15F034P001	5	1	0	1	0	NA	NA	NA	NA	1	0	0.38	0.260273973	33.26071429
Namulonge	C1	UG15F034P001	5	1	0	1	0	NA	NA	NA	NA	NA	NA	0	0	NA
Namulonge	C1	UG15F034P001	5	1	0	1	0	NA	NA	NA	NA	NA	NA	0	0	NA
Namulonge	C1	UG15F034P001	5	1	0	1	0	NA	NA	NA	NA	5	100	0.033333333	0.032258065	NA
Namulonge	C1	UG15F034P001	5	1	0	1	0	NA	NA	NA	NA	NA	NA	NA	NA	NA
Namulonge	C1	UG15F034P001	5	1	0	1	0	NA	NA	NA	NA	1	0	0.06	0.107142857	NA
Namulonge	C1	UG15F034P001	3	1	0	1	0	2	71.43	1	0	3.5	75	0.175	0.397727273	NA
Namulonge	C1	UG15F034P001	3	1	0	1	0	2	71.43	1	0	1.0625	6.25	1.571428571	0.458333333	31.16573604
Namulonge	C1	UG15F034P001	3	1	0	1	0	2	71.43	1	0	1.333333333	33.33333333	0.071428571	0.142857143	NA
Namulonge	C1	UG15F034P001	3	1	0	1	0	2	71.43	1	0	1	0	0.38	0.260273973	33.26071429
Namulonge	C1	UG15F034P001	3	1	0	1	0	2	71.43	1	0	NA	NA	0	0	NA
Namulonge	C1	UG15F034P001	3	1	0	1	0	2	71.43	1	0	NA	NA	0	0	NA
Namulonge	C1	UG15F034P001	3	1	0	1	0	2	71.43	1	0	5	100	0.033333333	0.032258065	NA
Namulonge	C1	UG15F034P001	3	1	0	1	0	2	71.43	1	0	NA	NA	NA	NA	NA
Namulonge	C1	UG15F034P001	3	1	0	1	0	2	71.43	1	0	1	0	0.06	0.107142857	NA
Namulonge	C1	UG15F034P001	3	1	0	1	0	1	0	1	0	3.5	75	0.175	0.397727273	NA
Namulonge	C1	UG15F034P001	3	1	0	1	0	1	0	1	0	1.0625	6.25	1.571428571	0.458333333	31.16573604
Namulonge	C1	UG15F034P001	3	1	0	1	0	1	0	1	0	1.333333333	33.33333333	0.071428571	0.142857143	NA
Namulonge	C1	UG15F034P001	3	1	0	1	0	1	0	1	0	1	0	0.38	0.260273973	33.26071429
Namulonge	C1	UG15F034P001	3	1	0	1	0	1	0	1	0	NA	NA	0	0	NA
Namulonge	C1	UG15F034P001	3	1	0	1	0	1	0	1	0	NA	NA	0	0	NA
Namulonge	C1	UG15F034P001	3	1	0	1	0	1	0	1	0	5	100	0.033333333	0.032258065	NA
Namulonge	C1	UG15F034P001	3	1	0	1	0	1	0	1	0	NA	NA	NA	NA	NA
Namulonge	C1	UG15F034P001	3	1	0	1	0	1	0	1	0	1	0	0.06	0.107142857	NA
Namulonge	C1	UG15F034P001	7	1	0	1	0	1	0	1	0	3.5	75	0.175	0.397727273	NA
Namulonge	C1	UG15F034P001	7	1	0	1	0	1	0	1	0	1.0625	6.25	1.571428571	0.458333333	31.16573604
Namulonge	C1	UG15F034P001	7	1	0	1	0	1	0	1	0	1.333333333	33.33333333	0.071428571	0.142857143	NA
Namulonge	C1	UG15F034P001	7	1	0	1	0	1	0	1	0	1	0	0.38	0.260273973	33.26071429
Namulonge	C1	UG15F034P001	7	1	0	1	0	1	0	1	0	NA	NA	0	0	NA
Namulonge	C1	UG15F034P001	7	1	0	1	0	1	0	1	0	NA	NA	0	0	NA
Namulonge	C1	UG15F034P001	7	1	0	1	0	1	0	1	0	5	100	0.033333333	0.032258065	NA
Namulonge	C1	UG15F034P001	7	1	0	1	0	1	0	1	0	NA	NA	NA	NA	NA
Namulonge	C1	UG15F034P001	7	1	0	1	0	1	0	1	0	1	0	0.06	0.107142857	NA
Namulonge	C1	UG15F034P001	7	1.57	57.14	1	0	1.57	57.14	1	0	3.5	75	0.175	0.397727273	NA
Namulonge	C1	UG15F034P001	7	1.57	57.14	1	0	1.57	57.14	1	0	1.0625	6.25	1.571428571	0.458333333	31.16573604
Namulonge	C1	UG15F034P001	7	1.57	57.14	1	0	1.57	57.14	1	0	1.333333333	33.33333333	0.071428571	0.142857143	NA
Namulonge	C1	UG15F034P001	7	1.57	57.14	1	0	1.57	57.14	1	0	1	0	0.38	0.260273973	33.26071429
Namulonge	C1	UG15F034P001	7	1.57	57.14	1	0	1.57	57.14	1	0	NA	NA	0	0	NA
Namulonge	C1	UG15F034P001	7	1.57	57.14	1	0	1.57	57.14	1	0	NA	NA	0	0	NA
Namulonge	C1	UG15F034P001	7	1.57	57.14	1	0	1.57	57.14	1	0	5	100	0.033333333	0.032258065	NA
Namulonge	C1	UG15F034P001	7	1.57	57.14	1	0	1.57	57.14	1	0	NA	NA	NA	NA	NA
Namulonge	C1	UG15F034P001	7	1.57	57.14	1	0	1.57	57.14	1	0	1	0	0.06	0.107142857	NA
Namulonge	C1	UG15F034P001	5	1	0	1	0	1	0	1	0	3.5	75	0.175	0.397727273	NA
Namulonge	C1	UG15F034P001	5	1	0	1	0	1	0	1	0	1.0625	6.25	1.571428571	0.458333333	31.16573604
Namulonge	C1	UG15F034P001	5	1	0	1	0	1	0	1	0	1.333333333	33.33333333	0.071428571	0.142857143	NA
Namulonge	C1	UG15F034P001	5	1	0	1	0	1	0	1	0	1	0	0.38	0.260273973	33.26071429
Namulonge	C1	UG15F034P001	5	1	0	1	0	1	0	1	0	NA	NA	0	0	NA
Namulonge	C1	UG15F034P001	5	1	0	1	0	1	0	1	0	NA	NA	0	0	NA
Namulonge	C1	UG15F034P001	5	1	0	1	0	1	0	1	0	5	100	0.033333333	0.032258065	NA
Namulonge	C1	UG15F034P001	5	1	0	1	0	1	0	1	0	NA	NA	NA	NA	NA
Namulonge	C1	UG15F034P001	5	1	0	1	0	1	0	1	0	1	0	0.06	0.107142857	NA
Namulonge	C1	UG15F034P001	3	1	0	1	0	NA	NA	NA	NA	3.5	75	0.175	0.397727273	NA
Namulonge	C1	UG15F034P001	3	1	0	1	0	NA	NA	NA	NA	1.0625	6.25	1.571428571	0.458333333	31.16573604
Namulonge	C1	UG15F034P001	3	1	0	1	0	NA	NA	NA	NA	1.333333333	33.33333333	0.071428571	0.142857143	NA
Namulonge	C1	UG15F034P001	3	1	0	1	0	NA	NA	NA	NA	1	0	0.38	0.260273973	33.26071429
Namulonge	C1	UG15F034P001	3	1	0	1	0	NA	NA	NA	NA	NA	NA	0	0	NA
Namulonge	C1	UG15F034P001	3	1	0	1	0	NA	NA	NA	NA	NA	NA	0	0	NA
Namulonge	C1	UG15F034P001	3	1	0	1	0	NA	NA	NA	NA	5	100	0.033333333	0.032258065	NA
Namulonge	C1	UG15F034P001	3	1	0	1	0	NA	NA	NA	NA	NA	NA	NA	NA	NA
Namulonge	C1	UG15F034P001	3	1	0	1	0	NA	NA	NA	NA	1	0	0.06	0.107142857	NA
Namulonge	C1	UG15F034P001	3	2	60	3.4	80	1	0	2.2	80	3.5	75	0.175	0.397727273	NA
Namulonge	C1	UG15F034P001	3	2	60	3.4	80	1	0	2.2	80	1.0625	6.25	1.571428571	0.458333333	31.16573604
Namulonge	C1	UG15F034P001	3	2	60	3.4	80	1	0	2.2	80	1.333333333	33.33333333	0.071428571	0.142857143	NA
Namulonge	C1	UG15F034P001	3	2	60	3.4	80	1	0	2.2	80	1	0	0.38	0.260273973	33.26071429
Namulonge	C1	UG15F034P001	3	2	60	3.4	80	1	0	2.2	80	NA	NA	0	0	NA
Namulonge	C1	UG15F034P001	3	2	60	3.4	80	1	0	2.2	80	NA	NA	0	0	NA
Namulonge	C1	UG15F034P001	3	2	60	3.4	80	1	0	2.2	80	5	100	0.033333333	0.032258065	NA
Namulonge	C1	UG15F034P001	3	2	60	3.4	80	1	0	2.2	80	NA	NA	NA	NA	NA
Namulonge	C1	UG15F034P001	3	2	60	3.4	80	1	0	2.2	80	1	0	0.06	0.107142857	NA
Namulonge	C1	UG15F034P002	5	1.63	62.5	2.63	62.5	1.13	12.5	2	62.5	NA	NA	NA	NA	NA
Namulonge	C1	UG15F034P002	5	1.63	62.5	2.63	62.5	1.13	12.5	2	62.5	NA	NA	0	0	NA
Namulonge	C1	UG15F034P002	5	1.63	62.5	2.63	62.5	1.13	12.5	2	62.5	1.214285714	7.142857143	1.166666667	0.341463415	31.94376471
Namulonge	C1	UG15F034P002	5	1.63	62.5	2.63	62.5	1.13	12.5	2	62.5	1.333333333	33.33333333	0.275	0.379310345	NA
Namulonge	C1	UG15F034P002	5	1.63	62.5	2.63	62.5	1.13	12.5	2	62.5	1	0	0.315	0.239543726	NA
Namulonge	C1	UG15F034P002	7	1.67	66.67	1	0	1.67	66.67	1	0	NA	NA	NA	NA	NA
Namulonge	C1	UG15F034P002	7	1.67	66.67	1	0	1.67	66.67	1	0	NA	NA	0	0	NA
Namulonge	C1	UG15F034P002	7	1.67	66.67	1	0	1.67	66.67	1	0	1.214285714	7.142857143	1.166666667	0.341463415	31.94376471
Namulonge	C1	UG15F034P002	7	1.67	66.67	1	0	1.67	66.67	1	0	1.333333333	33.33333333	0.275	0.379310345	NA
Namulonge	C1	UG15F034P002	7	1.67	66.67	1	0	1.67	66.67	1	0	1	0	0.315	0.239543726	NA
Namulonge	C1	UG15F034P002	5	3	100	1	0	3	100	1	0	NA	NA	NA	NA	NA
Namulonge	C1	UG15F034P002	5	3	100	1	0	3	100	1	0	NA	NA	0	0	NA
Namulonge	C1	UG15F034P002	5	3	100	1	0	3	100	1	0	1.214285714	7.142857143	1.166666667	0.341463415	31.94376471
Namulonge	C1	UG15F034P002	5	3	100	1	0	3	100	1	0	1.333333333	33.33333333	0.275	0.379310345	NA
Namulonge	C1	UG15F034P002	5	3	100	1	0	3	100	1	0	1	0	0.315	0.239543726	NA
Namulonge	C1	UG15F034P002	7	1	0	1	0	1	0	1	0	NA	NA	NA	NA	NA
Namulonge	C1	UG15F034P002	7	1	0	1	0	1	0	1	0	NA	NA	0	0	NA
Namulonge	C1	UG15F034P002	7	1	0	1	0	1	0	1	0	1.214285714	7.142857143	1.166666667	0.341463415	31.94376471
Namulonge	C1	UG15F034P002	7	1	0	1	0	1	0	1	0	1.333333333	33.33333333	0.275	0.379310345	NA
Namulonge	C1	UG15F034P002	7	1	0	1	0	1	0	1	0	1	0	0.315	0.239543726	NA
Namulonge	C1	UG15F034P002	3	3	100	1	0	1	0	2.33	66.67	NA	NA	NA	NA	NA
Namulonge	C1	UG15F034P002	3	3	100	1	0	1	0	2.33	66.67	NA	NA	0	0	NA
Namulonge	C1	UG15F034P002	3	3	100	1	0	1	0	2.33	66.67	1.214285714	7.142857143	1.166666667	0.341463415	31.94376471
Namulonge	C1	UG15F034P002	3	3	100	1	0	1	0	2.33	66.67	1.333333333	33.33333333	0.275	0.379310345	NA
Namulonge	C1	UG15F034P002	3	3	100	1	0	1	0	2.33	66.67	1	0	0.315	0.239543726	NA
Namulonge	C1	UG15F034P003	5	1	0	1	0	1	0	1	0	1	0	0.31	0.236641221	NA
Namulonge	C1	UG15F034P003	5	1	0	1	0	1	0	1	0	2	60	0.316666667	0.147286822	39.53669725
Namulonge	C1	UG15F034P003	5	1	0	1	0	1	0	1	0	4.272727273	95.45454545	0.84	0.512195122	19.9692053
Namulonge	C1	UG15F034P003	5	2.17	66.67	1	0	1	0	2	50	1	0	0.31	0.236641221	NA
Namulonge	C1	UG15F034P003	5	2.17	66.67	1	0	1	0	2	50	2	60	0.316666667	0.147286822	39.53669725
Namulonge	C1	UG15F034P003	5	2.17	66.67	1	0	1	0	2	50	4.272727273	95.45454545	0.84	0.512195122	19.9692053
Namulonge	C1	UG15F034P003	5	1	0	1	0	1	0	1	0	1	0	0.31	0.236641221	NA
Namulonge	C1	UG15F034P003	5	1	0	1	0	1	0	1	0	2	60	0.316666667	0.147286822	39.53669725
Namulonge	C1	UG15F034P003	5	1	0	1	0	1	0	1	0	4.272727273	95.45454545	0.84	0.512195122	19.9692053
Namulonge	C1	UG15F034P004	7	1	0	1	0	1	0	1	0	1	0	0.05	0.125	NA
Namulonge	C1	UG15F034P004	7	1	0	1	0	1	0	1	0	NA	NA	0	0	NA
Namulonge	C1	UG15F034P004	7	1	0	1	0	1	0	1	0	NA	NA	0	0	NA
Namulonge	C1	UG15F034P004	7	1	0	1	0	1	0	1	0	2.846153846	53.84615385	1.75	0.538461538	16.86554076
Namulonge	C1	UG15F034P004	3	1	0	1	0	1	0	1	0	1	0	0.05	0.125	NA
Namulonge	C1	UG15F034P004	3	1	0	1	0	1	0	1	0	NA	NA	0	0	NA
Namulonge	C1	UG15F034P004	3	1	0	1	0	1	0	1	0	NA	NA	0	0	NA
Namulonge	C1	UG15F034P004	3	1	0	1	0	1	0	1	0	2.846153846	53.84615385	1.75	0.538461538	16.86554076
Namulonge	C1	UG15F034P004	7	1	0	2	50	NA	NA	NA	NA	1	0	0.05	0.125	NA
Namulonge	C1	UG15F034P004	7	1	0	2	50	NA	NA	NA	NA	NA	NA	0	0	NA
Namulonge	C1	UG15F034P004	7	1	0	2	50	NA	NA	NA	NA	NA	NA	0	0	NA
Namulonge	C1	UG15F034P004	7	1	0	2	50	NA	NA	NA	NA	2.846153846	53.84615385	1.75	0.538461538	16.86554076
Namulonge	C1	UG15F034P004	5	1.2	20	1	0	1.2	20	1	0	1	0	0.05	0.125	NA
Namulonge	C1	UG15F034P004	5	1.2	20	1	0	1.2	20	1	0	NA	NA	0	0	NA
Namulonge	C1	UG15F034P004	5	1.2	20	1	0	1.2	20	1	0	NA	NA	0	0	NA
Namulonge	C1	UG15F034P004	5	1.2	20	1	0	1.2	20	1	0	2.846153846	53.84615385	1.75	0.538461538	16.86554076
Namulonge	C1	UG15F034P005	7	2	100	1	0	2	100	1	0	1.6	60	0.275	0.379310345	NA
Namulonge	C1	UG15F034P006	7	1	0	1	0	1	0	1	0	1	0	0.333333333	0.3125	NA
Namulonge	C1	UG15F034P006	7	1	0	1	0	1	0	1	0	2.625	100	0.533333333	0.615384615	NA
Namulonge	C1	UG15F034P006	5	1	0	1	0	2	66.67	1	0	1	0	0.333333333	0.3125	NA
Namulonge	C1	UG15F034P006	5	1	0	1	0	2	66.67	1	0	2.625	100	0.533333333	0.615384615	NA
Namulonge	C1	UG15F034P007	5	1	0	1	0	1	0	1	0	1	0	0.1	0.227272727	NA
Namulonge	C1	UG15F034P008	5	1	0	1	0	1	0	1	0	2	40	0.333333333	0.166666667	NA
Namulonge	C1	UG15F034P009	3	1	0	1	0	1	0	1	0	NA	NA	NA	NA	NA
Namulonge	C1	UG15F034P010	7	1.22	22.22	1	0	2.89	100	1	0	1.5	44.44444444	0.762222222	0.40688019	36.66948529
Namulonge	C1	UG15F034P011	7	1	0	1	0	1	0	1	0	1	0	0.125	0.090909091	NA
Namulonge	C1	UG15F034P012	3	1.5	25	1	0	1	0	1	0	NA	NA	NA	NA	NA
Namulonge	C1	UG15F034P013	5	1	0	1.4	20	1	0	1.75	50	2	100	0.5	0.333333333	NA
Namulonge	C1	UG15F034P014	7	1.75	75	1	0	1.75	75	1	0	2.090909091	72.72727273	0.5	0.269230769	31.48745387
Namulonge	C1	UG15F034P015	3	1.33	33.33	1	0	1	0	1	0	NA	NA	0	0	NA
Namulonge	C1	UG15F034P018	3	1	0	4	80	1	0	2.6	100	1	0	0.006666667	0.007352941	NA
Namulonge	C1	UG15F035P001	3	1	0	1	0	1.33	33.33	1	0	2.5	66.66666667	0.333333333	0.333333333	NA
Namulonge	C1	UG15F035P002	7	1	0	1	0	1.3	20	1	0	2.291666667	75	0.854	0.810246679	31.06373057
Namulonge	C1	UG15F035P004	NA	1.5	25	1	0	1	0	1	0	1.5	46.66666667	1	0.49833887	20.66689655
Namulonge	C1	UG15F035P005	3	1	0	1	0	1	0	1	0	1	0	0.2	0.25	NA
Namulonge	C1	UG15F037P001	7	1.11	11.11	1	0	1	0	1	0	1.25	20	0.4	0.333333333	43.69807692
Namulonge	C1	UG15F037P002	7	1	0	1	0	1	0	1	0	1.769230769	53.84615385	0.217777778	0.21875	28.13551402
Namulonge	C1	UG15F037P003	5	1.2	20	1	0	1	0	1	0	2.4	80	0.25	0.19047619	38.91428571
Namulonge	C1	UG15F037P004	7	1.67	66.67	1	0	1.11	11.11	1	0	1.142857143	14.28571429	0.128571429	0.113924051	NA
Namulonge	C1	UG15F037P005	5	1.25	12.5	1	0	1	0	1	0	3.267857143	89.28571429	2.642857143	0.562652068	NA
Namulonge	C1	UG15F039P003	3	1	0	1	0	2.2	60	1	0	1	0	0.198	0.141630901	NA
Namulonge	C1	UG15F039P012	3	2	66.67	1	0	3	100	1	0	1	0	0.15	0.269461078	NA
Namulonge	C1	UG15F039P015	7	1	0	1	0	1.83	66.67	1	0	1.090909091	9.090909091	0.206	0.204771372	NA
Namulonge	C1	UG15F039P016	3	1.43	42.86	1	0	1	0	1	0	NA	NA	NA	NA	NA
Namulonge	C1	UG15F039P020	5	1	0	1	0	1	0	1	0	2	61.53846154	0.298	0.198931909	NA
Namulonge	C1	UG15F039P022	5	1.17	16.67	1	0	1	0	1	0	1	0	0.083333333	0.142857143	NA
Namulonge	C1	UG15F039P026	3	1.11	11.11	1	0	1	0	1	0	2	100	0.047142857	0.076212471	NA
Namulonge	C1	UG15F039P028	7	1	0	1	0	1	0	1	0	1.8	60	0.405714286	0.362244898	NA
Namulonge	C1	UG15F039P512	3	1	0	3.67	100	NA	NA	NA	NA	NA	NA	0	0	NA
Namulonge	C1	UG15F042P001	7	1	0	1	0	1	0	1	0	1	0	0.04	0.032258065	NA
Namulonge	C1	UG15F042P002	3	2.33	66.67	1.11	11.11	1	0	1	0	2.6	70	0.27	0.288256228	28.57131783
Namulonge	C1	UG15F042P003	5	1	0	1	0	1	0	1	0	NA	NA	NA	NA	NA
Namulonge	C1	UG15F042P004	3	1	0	1	0	1	0	1	0	1.2	20	0.8125	0.481481481	27.87284595
Namulonge	C1	UG15F042P005	7	1.43	28.57	1	0	1.29	28.57	1	0	2.133333333	93.33333333	0.428571429	0.1875	28.964
Namulonge	C1	UG15F043P001	3	1.44	33.33	1	0	1	0	1	0	NA	NA	0	0	NA
Namulonge	C1	UG15F043P002	7	1.14	14.29	1	0	1.29	14.29	1	0	1.125	6.25	0.62	0.279279279	33.34769231
Namulonge	C1	UG15F043P003	NA	1	0	1	0	1	0	1	0	NA	NA	0	0	NA
Namulonge	C1	UG15F043P004	3	1	0	1	0	1	0	1	0	5	100	0.05	0.115384615	NA
Namulonge	C1	UG15F043P006	5	1	0	1	0	1.4	30	1.2	10	1.2	20	0.255555556	0.277108434	NA
Namulonge	C1	UG15F043P007	5	2.63	87.5	1	0	1.71	57.14	1	0	1	0	0.065	0.072356215	NA
Namulonge	C1	UG15F043P009	7	1	0	1	0	1.6	60	1	0	1.432432432	21.62162162	0.716	0.457215837	31.90704225
Namulonge	C1	UG15F043P010	7	1	0	1	0	1.67	33.33	1	0	1.285714286	22.85714286	1.022222222	0.365079365	36.32362768
Namulonge	C1	UG15F043P012	7	1	0	1	0	1	0	1	0	1.25	25	0.125	0.125	NA
Namulonge	C1	UG15F043P013	5	1.44	22.22	1	0	1	0	1	0	1.2	10	0.32125	0.243140965	35.85470588
Namulonge	C1	UG15F043P014	7	1.25	12.5	1	0	1	0	1	0	1.32	16	1.157142857	0.487951807	35.62493506
Namulonge	C1	UG15F043P015	7	1	0	1	0	1	0	1	0	2.142857143	42.85714286	0.158	0.095295537	34.67410714
Namulonge	C1	UG15F043P016	7	1.3	20	1	0	1.17	16.67	1	0	1.6	30	0.491666667	0.371069182	34.20723982
Namulonge	C1	UG15F043P018	7	1	0	1	0	1	0	1	0	1.45	40	0.422222222	0.319327731	31.99154519
Namulonge	C1	UG15F044P001	7	1	0	3.4	80	1	0	2.6	100	1.464285714	25	0.466666667	0.244186047	30.38362989
Namulonge	C1	UG15F044P003	7	1	0	1	0	1.33	16.67	1	0	4.785714286	100	0.416666667	0.185185185	24.33553299
Namulonge	C1	UG15F044P004	7	1	0	1	0	1	0	1	0	1.909090909	27.27272727	0.133333333	0.210526316	47.96
Namulonge	C1	UG15F044P005	5	1	0	1	0	1	0	1	0	1	0	0.198333333	0.145299145	NA
Namulonge	C1	UG15F044P006	5	1	0	1	0	1	0	1	0	NA	NA	0	0	NA
Namulonge	C1	UG15F044P007	3	1.6	40	1	0	1	0	1	0	NA	NA	0	0	NA
Namulonge	C1	UG15F044P008	7	1	0	1	0	1	0	1	0	NA	NA	0	0	NA
Namulonge	C1	UG15F046P001	3	1	0	1.14	14.29	1	0	1	0	NA	NA	0	0	NA
Namulonge	C1	UG15F046P002	7	1	0	1	0	1	0	1	0	1.2	13.33333333	1.38	0.21630094	31.69696049
Namulonge	C1	UG15F047P004	7	1	0	1	0	1	0	1	0	NA	NA	NA	NA	NA
Namulonge	C1	UG15F047P006	3	1.2	20	1	0	1	0	1	0	2	100	0.003	0.011857708	NA
Namulonge	C1	UG15F047P009	3	1	0	2.88	75	1	0	2.88	100	NA	NA	0	0	NA
Namulonge	C1	UG15F047P010	5	1	0	1	0	1.29	28.57	1	0	1	0	0.286	0.106478034	38.64823529
Namulonge	C1	UG15F047P012	7	1	0	1.1	10	1	0	1	0	1.043478261	4.347826087	0.9	0.36	26.33853659
Namulonge	C1	UG15F048P001	7	1	0	1	0	1	0	1	0	1.529411765	52.94117647	0.716666667	0.632352941	34.56538462
Namulonge	C1	UG15F048P002	7	1	0	1	0	1.89	88.89	1	0	1.228571429	22.85714286	0.4875	0.438202247	29.21099291
Namulonge	C1	UG15F048P003	5	1	0	1	0	2.44	100	1.11	11.11	1	0	0.216666667	0.393939394	39.68522727
Namulonge	C1	UG15F049P001	7	1	0	2.22	66.67	1.11	11.11	1.56	44.44	1.466666667	20	0.5	0.222222222	35.73032491
Namulonge	C1	UG15F055P004	3	2	100	1	0	1	0	1	0	NA	NA	NA	NA	NA
Namulonge	C1	UG15F055P007	3	1.22	22.22	1	0	1	0	1	0	NA	NA	0	0	NA
Namulonge	C1	UG15F055P008	7	1	0	1	0	1	0	1	0	1.125	12.5	0.296666667	0.307958478	32.96315789
Namulonge	C1	UG15F055P009	7	1	0	1	0	1.22	22.22	1	0	1.705882353	41.17647059	1.333333333	0.48	23.60104822
Namulonge	C1	UG15F055P012	3	1	0	1	0	1	0	1	0	1	0	0.306	0.337748344	NA
Namulonge	C1	UG15F055P041	5	3	100	1	0	1.5	50	1	0	1.333333333	33.33333333	0.075	0.166666667	NA
Namulonge	C1	UG15F055P504	5	1	0	4.44	100	1	0	3.11	100	1	0	0.014285714	0.032258065	NA
Namulonge	C1	UG15F056P001	7	1	0	1	0	1	0	1	0	NA	NA	NA	NA	NA
Namulonge	C1	UG15F056P004	7	1	0	1	0	1	0	1	0	1	0	0.222222222	0.266666667	32.53589744
Namulonge	C1	UG15F058P001	7	1	0	1	0	1	0	1	0	1	0	0.05	0.056603774	NA
Namulonge	C1	UG15F058P002	3	1	0	1	0	1	0	1	0	NA	NA	0	0	NA
Namulonge	C1	UG15F058P004	7	1	0	1	0	1	0	1	0	4.5	100	0.4	0.117647059	NA
Namulonge	C1	UG15F058P010	3	1	0	1	0	1	0	1	0	1.666666667	33.33333333	0.282	0.23857868	23.49545455
Namulonge	C1	UG15F059P003	7	1.33	33.33	1	0	1	0	1	0	1.923076923	53.84615385	0.53	0.227467811	NA
Namulonge	C1	UG15F060P003	7	1.29	14.29	1	0	1.5	33.33	1	0	1.08	8	1.74	0.441624365	35.1452381
Namulonge	C1	UG15F060P005	5	1.5	50	1	0	1	0	1	0	NA	NA	0	0	NA
Namulonge	C1	UG15F060P501	7	1	0	2.88	75	1	0	2.29	71.43	1	0	0.428571429	0.166666667	38.42795699
Namulonge	C1	UG15F061P002	7	1	0	1	0	1	0	1	0	2.333333333	66.66666667	0.9	0.333333333	33.72752294
Namulonge	C1	UG15F061P003	7	1	0	1	0	1	0	1	0	1.153846154	11.53846154	0.875	0.424242424	NA
Namulonge	C1	UG15F061P005	7	1.29	14.29	1	0	1.17	16.67	1	0	3.75	100	0.166666667	0.111111111	NA
Namulonge	C1	UG15F061P006	7	1	0	1	0	1	0	1	0	NA	NA	NA	NA	NA
Namulonge	C1	UG15F061P007	NA	1	0	1	0	1	0	1	0	1.222222222	22.22222222	0.25	0.25	NA
Namulonge	C1	UG15F063P002	3	1	0	5	100	1	0	4.25	100	NA	NA	0	0	NA
Namulonge	C1	UG15F063P006	5	1.5	50	1	0	2.5	75	1	0	4.6	100	0.3	0.183673469	NA
Namulonge	C1	UG15F063P007	7	1	0	1	0	1	0	1	0	1.166666667	16.66666667	0.383333333	0.338235294	NA
Namulonge	C1	UG15F064P003	3	1	0	1	0	1	0	1	0	NA	NA	NA	NA	NA
Namulonge	C1	UG15F064P004	7	1.89	88.89	1.11	11.11	2.78	100	1	0	1.571428571	42.85714286	0.2625	0.355932203	34.22075472
Namulonge	C1	UG15F064P005	5	1.5	30	1	0	1.5	30	1	0	1.466666667	40	0.228888889	0.451754386	22.73495935
Namulonge	C1	UG15F064P006	5	1	0	1	0	1	0	1	0	1.428571429	14.28571429	0.08	0.2	NA
Namulonge	C1	UG15F064P007	5	1	0	1.13	12.5	1	0	1	0	1	0	0.26	0.342105263	38.20314465
Namulonge	C1	UG15F064P009	7	1.17	16.67	1	0	1.5	33.33	1	0	1.166666667	16.66666667	0.283333333	0.400943396	NA
Namulonge	C1	UG15F064P010	3	1	0	3	85.71	1	0	3.43	100	1.133333333	6.666666667	0.442857143	0.46969697	NA
Namulonge	C1	UG15F065P001	3	1	0	1.71	42.86	1	0	1.14	14.29	NA	NA	0	0	NA
Namulonge	C1	UG15F065P002	7	1	0	1	0	1	0	1	0	1.09375	6.25	0.685714286	0.406779661	37.01214953
Namulonge	C1	UG15F065P003	7	1	0	1	0	1	0	1	0	1.222222222	14.81481481	0.714285714	0.384615385	34.66629834
Namulonge	C1	UG15F066P001	5	1.14	14.29	1	0	1.29	28.57	1	0	4.727272727	100	0.266666667	0.31372549	NA
Namulonge	C1	UG15F066P002	5	1.1	10	1	0	1	0	1	0	1.076923077	7.692307692	0.59	0.461388074	36.41839465
Namulonge	C1	UG15F067P001	5	1	0	1	0	1	0	1	0	1.125	12.5	0.5	0.222222222	31.21231884
Namulonge	C1	UG15F067P002	7	1	0	1	0	1	0	1	0	3.315789474	89.47368421	0.681428571	0.32295193	NA
Namulonge	C1	UG15F068P002	7	2	50	1	0	1	0	1	0	2.6	100	0.75	0.375	NA
Namulonge	C1	UG15F069P004	3	1	0	1	0	1.5	37.5	1	0	NA	NA	NA	NA	NA
Namulonge	C1	UG15F069P005	5	1	0	1	0	1.5	50	1	0	1	0	1.5	0.652173913	NA
Namulonge	C1	UG15F069P006	3	1	0	1	0	1	0	1	0	NA	NA	NA	NA	NA
Namulonge	C1	UG15F070P003	3	1	0	3.56	88.89	1	0	2.63	87.5	NA	NA	0	0	NA
Namulonge	C1	UG15F070P004	5	1	0	1	0	1	0	1	0	1	0	0.065714286	0.084249084	NA
Namulonge	C1	UG15F070P007	5	1	0	3.75	75	1	0	3.88	100	1	0	0.095	0.141791045	NA
Namulonge	C1	UG15F070P010	5	1	0	2.14	57.14	1.33	16.67	1.83	83.33	1	0	0.136666667	0.104859335	NA
Namulonge	C1	UG15F070P012	7	1	0	1.1	10	1	0	1.1	10	1.666666667	16.66666667	0.044444444	0.081632653	NA
Namulonge	C1	UG15F073P001	5	1	0	1.2	20	1	0	1.56	55.56	1	0	0.833333333	0.357142857	30.69090909
Namulonge	C1	UG15F073P002	3	1.67	33.33	1	0	1	0	1.33	33.33	1	0	0.416666667	0.294117647	24.45979381
Namulonge	C1	UG15F074P001	3	1	0	1	0	1	0	1	0	NA	NA	NA	NA	NA
Namulonge	C1	UG15F075P002	3	2.5	100	1	0	1	0	1	0	2.5	100	0.3	0.6	NA
Namulonge	C1	UG15F077P002	3	2	50	1	0	1	0	1	0	NA	NA	0	0	NA
Namulonge	C1	UG15F077P003	7	1.67	66.67	1	0	1.83	50	1	0	3.4	100	1.033333333	0.46969697	29.09561201
Namulonge	C1	UG15F078P001	3	1	0	5	100	1	0	2.83	100	NA	NA	NA	NA	NA
Namulonge	C1	UG15F079P001	7	1	0	1	0	1.14	14.29	1	0	1.307692308	19.23076923	1.095	0.484156227	32.22097701
Namulonge	C1	UG15F079P002	7	1	0	1	0	1	0	1	0	1.071428571	7.142857143	0.375	0.348837209	NA
Namulonge	C1	UG15F079P006	7	2.13	87.5	1	0	1	0	1	0	1.47826087	21.73913043	0.725	0.367088608	NA
Namulonge	C1	UG15F079P010	3	1	0	1	0	1	0	1	0	2.125	62.5	0.366666667	0.275	NA
Namulonge	C1	UG15F079P011	7	1	0	1.1	10	1	0	1.1	10	1.026315789	2.631578947	0.85	0.377777778	32.05837104
Namulonge	C1	UG15F079P014	7	1	0	1	0	1	0	1	0	NA	NA	NA	NA	NA
Namulonge	C1	UG15F080P001	7	1	0	1	0	1	0	1	0	NA	NA	NA	NA	NA
Namulonge	C1	UG15F080P504	5	1	0	1	0	1	0	1	0	NA	NA	0	0	NA
Namulonge	C1	UG15F082P001	3	1	0	1	0	1	0	1	0	1	0	0.17	0.175257732	NA
Namulonge	C1	UG15F082P501	5	1.57	57.14	3.14	71.43	2.14	71.43	2	85.71	1.1875	12.5	0.626428571	0.226205829	NA
Namulonge	C1	UG15F083P001	3	1.5	50	1	0	NA	NA	NA	NA	NA	NA	NA	NA	NA
Namulonge	C1	UG15F083P003	3	1	0	1	0	2	50	1	0	4	100	0.5	0.166666667	NA
Namulonge	C1	UG15F084P001	3	1.78	44.44	1	0	1.11	11.11	1	0	3.5	100	0.055555556	0.090909091	NA
Namulonge	C1	UG15F084P002	5	1	0	1	0	1	0	1	0	1.666666667	50	0.333333333	0.25	NA
Namulonge	C1	UG15F084P003	5	1	0	1	0	1	0	1	0	1.896551724	55.17241379	1	0.428571429	26.00083565
Namulonge	C1	UG15F084P501	3	2	100	1	0	1	0	1	0	2	100	0.5	0.333333333	NA
Namulonge	C1	UG15F085P001	5	1.22	22.22	1.11	11.11	1.38	25	1	0	1.3125	18.75	0.4375	0.333333333	37.04275862
Namulonge	C1	UG15F085P002	7	1.67	66.67	1	0	1.78	77.78	1	0	1.666666667	66.66666667	0.055555556	0.047619048	NA
Namulonge	C1	UG15F086P003	5	1	0	1	0	NA	NA	NA	NA	2.72	80	0.716666667	0.281045752	24.50814815
Namulonge	C1	UG15F086P505	7	1	0	2	50	1	0	1.5	50	NA	NA	0	0	NA
Namulonge	C1	UG15F087P001	5	1.63	62.5	1	0	2	75	1	0	NA	NA	NA	NA	NA
Namulonge	C1	UG15F087P006	3	1	0	4	100	1	0	3	100	NA	NA	NA	NA	NA
Namulonge	C1	UG15F087P007	3	1.6	60	1	0	1.8	60	1	0	NA	NA	NA	NA	NA
Namulonge	C1	UG15F087P016	3	1.44	33.33	1	0	2	77.78	1	0	NA	NA	NA	NA	NA
Namulonge	C1	UG15F087P017	3	1.13	12.5	1	0	1.57	57.14	1	0	NA	NA	NA	NA	NA
Namulonge	C1	UG15F087P505	5	1.6	60	2.8	80	1	0	2.89	100	NA	NA	NA	NA	NA
Namulonge	C1	UG15F088P002	5	1	0	1	0	1	0	1.1	10	NA	NA	NA	NA	NA
Namulonge	C1	UG15F088P003	7	1.83	83.33	1	0	1.5	50	1	0	NA	NA	NA	NA	NA
Namulonge	C1	UG15F088P005	7	1.11	11.11	1	0	1	0	1	0	NA	NA	NA	NA	NA
Namulonge	C1	UG15F088P006	7	1.89	77.78	1	0	2.67	100	1	0	NA	NA	NA	NA	NA
Namulonge	C1	UG15F088P009	3	1	0	1	0	1	0	1	0	NA	NA	NA	NA	NA
Namulonge	C1	UG15F091P001	7	1	0	1	0	1	0	1	0	1.357142857	26.78571429	3.25	0.426229508	26.61617978
Namulonge	C1	UG15F091P003	3	1	0	1	0	3	100	1	0	5	100	0.2	0.166666667	NA
Namulonge	C1	UG15F091P005	7	1	0	1	0	1	0	1	0	3.761904762	90.47619048	0.316666667	0.296875	35.91238938
Namulonge	C1	UG15F091P006	5	1.5	50	1	0	1.5	50	1	0	1.333333333	33.33333333	0.3	0.333333333	NA
Namulonge	C1	UG15F091P007	7	1.33	33.33	1	0	1	0	1	0	1	0	1.2	0.5	NA
Namulonge	C1	UG15F096P002	7	1	0	1.6	30	1	0	1.2	20	NA	NA	NA	NA	NA
Namulonge	C1	UG15F096P003	5	1	0	1	0	1	0	1	0	NA	NA	0	0	NA
Namulonge	C1	UG15F096P005	7	1	0	1	0	1.1	10	1	0	1.235294118	17.64705882	0.28	0.411764706	22.09146341
Namulonge	C1	UG15F096P006	7	1	0	1.17	16.67	1	0	1	0	4.25	100	0.266666667	0.166666667	NA
Namulonge	C1	UG15F099P001	3	1.86	42.86	1	0	2	71.43	1	0	3.25	100	0.285	0.221789883	NA
Namulonge	C1	UG15F100P003	3	1.67	33.33	1	0	1.67	33.33	1	0	4.166666667	100	0.28	0.173553719	NA
Namulonge	C1	UG15F100P004	3	1	0	1.67	55.56	1	0	1	0	NA	NA	NA	NA	NA
Namulonge	C1	UG15F100P014	5	1	0	1	0	1	0	1	0	NA	NA	NA	NA	NA
Namulonge	C1	UG15F101P003	3	2.44	100	3.11	100	1.22	11.11	2.78	88.89	NA	NA	NA	NA	NA
Namulonge	C1	UG15F101P010	7	1	0	1	0	1	0	1	0	NA	NA	0	0	NA
Namulonge	C1	UG15F101P011	3	1	0	3	100	1	0	3	100	NA	NA	NA	NA	NA
Namulonge	C1	UG15F102P001	3	1	0	2.43	71.43	1	0	1.71	42.86	NA	NA	0	0	NA
Namulonge	C1	UG15F103P001	3	3	100	1	0	NA	NA	NA	NA	NA	NA	NA	NA	NA
Namulonge	C1	UG15F104P001	5	1.5	50	1	0	2	50	1	0	NA	NA	NA	NA	NA
Namulonge	C1	UG15F105P002	7	1	0	1	0	1	0	1	0	2	58.33333333	0.5	0.333333333	20.82285714
Namulonge	C1	UG15F105P003	5	1	0	1	0	1	0	1	0	5	100	2.5	0.625	27.60714286
Namulonge	C1	UG15F107P501	7	1	0	3	87.5	1	0	2.88	100	2.304347826	43.47826087	0.54	0.170616114	NA
Namulonge	C1	UG15F108P001	5	1	0	1	0	1	0	1	0	1	0	1.333333333	0.363636364	34.70697674
Namulonge	C1	UG15F108P002	5	1	0	1	0	1	0	1	0	1.214285714	14.28571429	0.7	0.368421053	35.65545852
Namulonge	C1	UG15F109P001	7	1.5	50	1	0	1.5	50	1	0	NA	NA	0	0	NA
Namulonge	C1	UG15F109P002	3	1	0	1	0	1	0	1	0	1	0	0.5	0.25	NA
Namulonge	C1	UG15F109P503	7	1	0	2.86	71.43	1.83	83.33	2.17	100	2.333333333	66.66666667	0.583333333	0.259259259	NA
Namulonge	C1	UG15F110P003	7	1	0	1	0	1	0	1	0	2.333333333	66.66666667	1.255	0.278579356	NA
Namulonge	C1	UG15F111P010	7	1.5	50	1	0	1	0	1	0	1.272727273	27.27272727	0.745	0.289883268	NA
Namulonge	C1	UG15F111P011	3	1	0	2	33.33	1	0	1.67	33.33	NA	NA	NA	NA	NA
Namulonge	C1	UG15F112P005	7	1	0	4.57	100	1	0	4.57	100	3.222222222	66.66666667	0.383333333	0.302631579	25.14906832
Namulonge	C1	UG15F113P001	7	1	0	1	0	1	0	1	0	NA	NA	NA	NA	NA
Namulonge	C1	UG15F113P005	5	1	0	2	50	2	100	1.5	50	4.5	100	0.5	0.322580645	NA
Namulonge	C1	UG15F113P006	5	3	100	1	0	NA	NA	NA	NA	NA	NA	NA	NA	NA
Namulonge	C1	UG15F113P507	5	1	0	4.5	100	1	0	3.17	100	1.08	8	0.6	0.25	29.08198758
Namulonge	C1	UG15F114P002	5	1	0	1.33	33.33	1	0	1.33	33.33	1	0	0.1	0.130434783	NA
Namulonge	C1	UG15F116P007	3	1.17	16.67	1.33	33.33	1	0	1.5	50	NA	NA	NA	NA	NA
Namulonge	C1	UG15F117P001	5	1	0	1	0	1.2	20	1	0	NA	NA	NA	NA	NA
Namulonge	C1	UG15F117P004	7	1.43	42.86	1	0	1	0	1	0	3.105263158	84.21052632	1.125	0.36	26.16131148
Namulonge	C1	UG15F117P005	5	1.25	25	1.63	37.5	1.13	12.5	1.63	37.5	NA	NA	NA	NA	NA
Namulonge	C1	UG15F117P006	3	1	0	1	0	1	0	1	0	NA	NA	NA	NA	NA
Namulonge	C1	UG15F117P009	5	1	0	1	0	1.5	50	1	0	NA	NA	NA	NA	NA
Namulonge	C1	UG15F117P012	7	1	0	1	0	1	0	1	0	NA	NA	NA	NA	NA
Namulonge	C1	UG15F117P014	5	1	0	1	0	1	0	1	0	NA	NA	NA	NA	NA
Namulonge	C1	UG15F117P509	3	1.13	12.5	2.13	50	1.38	25	1.63	62.5	NA	NA	NA	NA	NA
Namulonge	C1	UG15F118P008	5	1	0	1	0	1	0	1.2	20	NA	NA	NA	NA	NA
Namulonge	C1	UG15F118P011	3	1	0	1	0	1	0	1	0	NA	NA	NA	NA	NA
Namulonge	C1	UG15F118P016	5	1	0	1	0	1	0	1	0	NA	NA	NA	NA	NA
Namulonge	C1	UG15F118P017	7	1	0	1	0	1	0	1	0	NA	NA	NA	NA	NA
Namulonge	C1	UG15F118P018	5	1	0	1	0	1	0	1	0	NA	NA	NA	NA	NA
Namulonge	C1	UG15F118P023	3	1	0	1	0	1	0	1	0	NA	NA	NA	NA	NA
Namulonge	C1	UG15F118P030	7	1.1	10	1.3	20	1.1	10	2.6	80	NA	NA	NA	NA	NA
Namulonge	C1	UG15F119P001	5	1	0	1	0	1	0	1.11	11.11	NA	NA	NA	NA	NA
Namulonge	C1	UG15F120P003	7	2	66.67	1	0	2.22	66.67	1	0	NA	NA	NA	NA	NA
Namulonge	C1	UG15F120P187	7	1	0	1.17	16.67	1	0	1	0	1	0	0.295714286	0.266409266	NA
Namulonge	C1	UG15F124P003	7	1	0	1	0	1	0	1	0	1.125	12.5	0.825	0.267423015	NA
Namulonge	C1	UG15F124P010	5	2.6	80	2.6	80	1.8	60	2.2	80	1	0	0.9075	0.37694704	27.05825243
Namulonge	C1	UG15F127P004	7	1.44	44.44	3.56	100	1	0	3.44	100	NA	NA	NA	NA	NA
Namulonge	C1	UG15F127P007	3	1	0	1	0	1	0	1	0	NA	NA	0	0	NA
Namulonge	C1	UG15F128P002	3	1	0	1	0	1.4	40	1	0	2	80	0.2	0.142857143	NA
Namulonge	C1	UG15F130P501	5	1	0	1.33	33.33	1	0	1	0	NA	NA	NA	NA	NA
Namulonge	C1	UG15F130P501	5	1	0	1.33	33.33	1	0	1	0	1	0	0.19	0.253333333	NA
Namulonge	C1	UG15F130P501	5	1.8	40	1	0	2	100	1	0	NA	NA	NA	NA	NA
Namulonge	C1	UG15F130P501	5	1.8	40	1	0	2	100	1	0	1	0	0.19	0.253333333	NA
Namulonge	C1	UG15F132P002	NA	1	0	1	0	1	0	1	0	NA	NA	NA	NA	NA
Namulonge	C1	UG15F133P002	5	2	100	1	0	1.33	33.33	1	0	NA	NA	0	0	NA
Namulonge	C1	UG15F135P001	7	1.33	33.33	1	0	1	0	1	0	1.131578947	13.15789474	0.875	0.411764706	38.23313253
Namulonge	C1	UG15F135P006	3	1	0	1	0	1	0	1	0	2.222222222	44.44444444	0.2	0.333333333	NA
Namulonge	C1	UG15F135P018	5	1.22	22.22	1	0	1.67	44.44	1	0	1.52	30	1.111111111	0.625	34.79701087
Namulonge	C1	UG15F135P507	3	1	0	3.33	100	1	0	2.33	100	NA	NA	NA	NA	NA
Namulonge	C1	UG15F136P002	7	1	0	1	0	1	0	1	0	NA	NA	0	0	NA
Namulonge	C1	UG15F136P004	3	1	0	1	0	1	0	1	0	3	50	0.025	0.11627907	NA
Namulonge	C1	UG15F136P009	7	1	0	1	0	3	100	1	0	4.333333333	100	1.5	0.576923077	NA
Namulonge	C1	UG15F136P009	7	1	0	1	0	3	100	1	0	1.5	12.5	0.333333333	0.333333333	NA
Namulonge	C1	UG15F136P009	3	1	0	1	0	NA	NA	NA	NA	4.333333333	100	1.5	0.576923077	NA
Namulonge	C1	UG15F136P009	3	1	0	1	0	NA	NA	NA	NA	1.5	12.5	0.333333333	0.333333333	NA
Namulonge	C1	UG15F136P012	3	1	0	2.86	57.14	1	0	2.67	66.67	3.75	87.5	0.375	0.25	NA
Namulonge	C1	UG15F136P514	7	1	0	3.5	100	1	0	2.38	100	1	0	0.028571429	0.074074074	NA
Namulonge	C1	UG15F138P002	3	2	50	3.5	100	NA	NA	NA	NA	NA	NA	NA	NA	NA
Namulonge	C1	UG15F138P003	5	1.2	10	1	0	1.1	10	1	0	NA	NA	0	0	NA
Namulonge	C1	UG15F138P004	7	1.13	12.5	1	0	1.13	12.5	1	0	1.75	58.33333333	0.375	0.157894737	31.3385
Namulonge	C1	UG15F139P001	3	1	0	4	100	1	0	2	100	NA	NA	NA	NA	NA
Namulonge	C1	UG15F139P002	3	2.5	100	1	0	3	100	1	0	1	0	0.5	0.5	NA
Namulonge	C1	UG15F140P001	7	1	0	1.17	16.67	1.17	16.67	1.33	33.33	2.19047619	57.14285714	1	0.151515152	26.54043127
Namulonge	C1	UG15F140P002	3	1	0	1	0	1	0	1	0	1	0	0.5	0.4	NA
Namulonge	C1	UG15F140P003	7	1	0	1	0	1	0	1.11	11.11	2.555555556	61.11111111	0.666666667	0.333333333	31.26368159
Namulonge	C1	UG15F140P006	7	1	0	1	0	1	0	1	0	NA	NA	NA	NA	NA
Namulonge	C1	UG15F140P501	3	1	0	1	0	1	0	1	0	1	0	0.5	0.222222222	NA
Namulonge	C1	UG15F142P001	5	1	0	1	0	1	0	1	0	1.535714286	21.42857143	1.188888889	0.504716981	NA
Namulonge	C1	UG15F142P506	3	1	0	1	0	1	0	1	0	NA	NA	NA	NA	NA
Namulonge	C1	UG15F143P001	3	1.5	25	1	0	1.25	25	1	0	NA	NA	NA	NA	NA
Namulonge	C1	UG15F144P004	3	1	0	1	0	1	0	1	0	NA	NA	0	0	NA
Namulonge	C1	UG15F144P006	3	1	0	4.25	100	1	0	3.75	100	NA	NA	NA	NA	NA
Namulonge	C1	UG15F144P007	7	1	0	2.17	50	1	0	2.67	100	2.111111111	72.22222222	0.78	0.261744966	30.4761194
Namulonge	C1	UG15F144P010	3	1.17	16.67	1	0	1	0	1	0	1.5	30	0.3	0.272727273	27.34418605
Namulonge	C1	UG15F149P002	7	1	0	1	0	1	0	1	0	1.111111111	11.11111111	1.122222222	0.359430605	NA
Namulonge	C1	UG15F151P002	5	1	0	3.4	80	1	0	3.2	100	1.888888889	27.77777778	0.52	0.419354839	NA
Namulonge	C1	UG15F153P503	3	1	0	1	0	1	0	1	0	1	0	0.136666667	0.359649123	NA
Namulonge	C1	UG15F154P004	3	1	0	1	0	1	0	1	0	NA	NA	NA	NA	NA
Namulonge	C1	UG15F154P007	3	1	0	1	0	1	0	1	0	NA	NA	NA	NA	NA
Namulonge	C1	UG15F154P018	5	1	0	1.2	20	1	0	1.4	40	1	0	0.25	0.333333333	NA
Namulonge	C1	UG15F154P034	3	1	0	1	0	1	0	1	0	NA	NA	0	0	NA
Namulonge	C1	UG15F155P005	7	1	0	3.17	83.33	1	0	2.14	57.14	NA	NA	NA	NA	NA
Namulonge	C1	UG15F155P035	5	1	0	1	0	1	0	1	0	1.421052632	15.78947368	0.5875	0.447619048	26.90044643
Namulonge	C1	UG15F156P001	5	1	0	1	0	1	0	1	0	1.111111111	11.11111111	1	0.52173913	34.32425743
Namulonge	C1	UG15F156P002	7	1.75	62.5	1.13	12.5	2	50	1	0	4.142857143	97.14285714	0.375	0.272727273	NA
Namulonge	C1	UG15F156P004	3	1	0	1	0	1.5	50	1	0	1	0	0.5	0.333333333	NA
Namulonge	C1	UG15F156P004	3	1	0	1	0	1.5	50	1	0	1	0	0.25	0.333333333	NA
Namulonge	C1	UG15F156P004	3	1.75	50	1	0	1	0	1	0	1	0	0.5	0.333333333	NA
Namulonge	C1	UG15F156P004	3	1.75	50	1	0	1	0	1	0	1	0	0.25	0.333333333	NA
Namulonge	C1	UG15F156P005	3	2	87.5	1.38	37.5	1.25	12.5	1.13	12.5	4.454545455	90.90909091	0.285714286	0.2	NA
Namulonge	C1	UG15F156P009	5	1.75	37.5	1	0	2.13	62.5	1	0	NA	NA	NA	NA	NA
Namulonge	C1	UG15F156P518	7	1	0	1.1	10	1	0	1	0	NA	NA	NA	NA	NA
Namulonge	C1	UG15F157P001	5	1	0	1	0	1.38	25	1	0	2.8	90	0.185714286	0.206349206	NA
Namulonge	C1	UG15F158P002	7	1	0	1	0	1	0	1	0	1.085714286	8.571428571	0.625	0.181686047	NA
Namulonge	C1	UG15F158P004	7	1	0	1	0	1.67	55.56	1	0	1.056	5	0.888888889	0.372093023	31.40496183
Namulonge	C1	UG15F158P005	7	1.29	28.57	1	0	1	0	1	0	1.4	23.33333333	0.785714286	0.268292683	NA
Namulonge	C1	UG15F158P007	7	1	0	1	0	1	0	1	0	1.666666667	66.66666667	0.066666667	0.137931034	NA
Namulonge	C1	UG15F158P009	3	1	0	1	0	1	0	1	0	NA	NA	NA	NA	NA
Namulonge	C1	UG15F158P012	7	1.1	10	2.7	60	1	0	2.9	90	NA	NA	NA	NA	NA
Namulonge	C1	UG15F158P015	3	1	0	1	0	1	0	1	0	1	0	0.225	0.375	NA
Namulonge	C1	UG15F158P017	5	1	0	1	0	1	0	1	0	1	0	0.149	0.127024723	NA
Namulonge	C1	UG15F158P502	7	1	0	1	0	1	0	1	0	1.333333333	26.66666667	2	0.363636364	33.04326923
Namulonge	C1	UG15F159P001	3	1	0	1	0	1	0	1	0	1	0	0.163333333	0.182156134	NA
Namulonge	C1	UG15F160P001	7	1	0	1	0	1	0	1	0	3	100	0.125	0.131578947	NA
Namulonge	C1	UG15F161P001	5	1.11	11.11	1	0	1	0	1	0	1.083333333	8.333333333	0.52	0.464285714	29.61495327
Namulonge	C1	UG15F161P002	3	1	0	4.83	100	1	0	2.8	100	NA	NA	0	0	NA
Namulonge	C1	UG15F162P001	7	1	0	1	0	1	0	1	0	1.515151515	30.3030303	1.25	0.416666667	40.30032258
Namulonge	C1	UG15F162P003	5	1.6	30	1	0	1.63	50	1.11	11.11	4.857142857	100	0.135714286	0.159663866	NA
Namulonge	C1	UG15F162P004	3	1.5	12.5	1	0	1	0	1	0	1.470588235	17.64705882	0.142857143	0.25	38.91428571
Namulonge	C1	UG15F163P002	5	1	0	1	0	1.43	42.86	1	0	NA	NA	NA	NA	NA
Namulonge	C1	UG15F163P004	7	2	50	1	0	1.83	83.33	1	0	1.928571429	71.42857143	0.69	0.330143541	32.70914634
Namulonge	C1	UG15F163P005	5	2	100	1	0	1	0	2.2	80	2	100	0.086666667	0.226086957	NA
Namulonge	C1	UG15F163P006	3	NA	0	1	0	1	0	1	0	3.25	75	0.366666667	0.196428571	NA
Namulonge	C1	UG15F163P501	5	1	0	1	0	1	0	1	0	1	0	0.233333333	0.259259259	NA
Namulonge	C1	UG15F165P003	5	2.8	100	1	0	2	100	1	0	1.833333333	66.66666667	0.22	0.087301587	NA
Namulonge	C1	UG15F165P501	5	1	0	2	100	1	0	2	100	1	0	0.5	0.333333333	NA
Namulonge	C1	UG15F166P002	5	3	100	1	0	3	100	1	0	4.857142857	100	0.3	0.183673469	NA
Namulonge	C1	UG15F167P002	5	1.2	20	1	0	1	0	1	0	1	0	0.405	0.201995012	NA
Namulonge	C1	UG15F167P003	7	1	0	1	0	1.25	25	1	0	1.243243243	16.21621622	0.7	0.206642066	27.32764045
Namulonge	C1	UG15F167P008	3	1	0	1	0	1	0	1	0	1	0	0.058333333	0.122807018	NA
Namulonge	C1	UG15F167P511	3	1	0	3	100	1	0	1	0	1	0	0.38	0.441860465	NA
Namulonge	C1	UG15F167P511	3	1	0	3	100	1	0	1	0	NA	NA	NA	NA	NA
Namulonge	C1	UG15F168P001	7	1.25	12.5	1.63	37.5	1	0	1.13	12.5	NA	NA	0	0	NA
Namulonge	C1	UG15F168P002	7	1.1	10	1.2	10	1	0	1	0	2.12	56	0.75	0.529411765	29.04241486
Namulonge	C1	UG15F168P002	7	1.67	66.67	1	0	2.5	100	1	0	2.12	56	0.75	0.529411765	29.04241486
Namulonge	C1	UG15F168P003	3	1	0	3.75	100	1	0	2.5	100	2.333333333	33.33333333	0.5	0.4	NA
Namulonge	C1	UG15F168P004	7	1	0	1.3	20	1	0	1.1	10	1.15	10	0.888888889	0.307692308	31.31490515
Namulonge	C1	UG15F168P006	5	3	100	1	0	1	0	1	0	NA	NA	NA	NA	NA
Namulonge	C1	UG15F168P007	3	1	0	3	100	1	0	2	100	NA	NA	0	0	NA
Namulonge	C1	UG15F168P008	7	1.1	10	1.1	10	1	0	1.1	10	3	74.07407407	0.714285714	0.227272727	28.79736842
Namulonge	C1	UG15F168P009	5	1	0	1	0	1	0	1	0	NA	NA	NA	NA	NA
Namulonge	C1	UG15F168P010	7	1	0	1	0	1	0	1	0	1	0	0.25	0.2	NA
Namulonge	C1	UG15F168P012	5	2.33	66.67	1	0	2.17	83.33	1	0	NA	NA	0	0	NA
Namulonge	C1	UG15F168P501	5	1	0	1.44	44.44	1	0	1.44	44.44	NA	NA	0	0	NA
Namulonge	C1	UG15F169P001	3	1.67	33.33	1	0	1	0	1	0	NA	NA	0	0	NA
Namulonge	C1	UG15F169P003	5	1.6	60	1	0	1	0	1	0	1.75	50	0.27	0.301675978	NA
Namulonge	C1	UG15F169P004	3	1.33	33.33	1	0	2.33	100	1	0	2.333333333	100	0.175	0.333333333	NA
Namulonge	C1	UG15F169P005	7	1	0	1	0	2	50	1	0	4	100	0.042857143	0.029126214	NA
Namulonge	C1	UG15F169P006	7	1.11	11.11	1	0	1	0	1	0	5	100	0.042857143	0.054545455	NA
Namulonge	C1	UG15F169P009	7	1	0	1	0	NA	NA	NA	NA	NA	NA	NA	NA	NA
Namulonge	C1	UG15F169P503	5	1.33	33.33	1	0	1.33	33.33	1	0	2	33.33333333	0.266666667	0.444444444	NA
Namulonge	C1	UG15F169P507	7	1.33	33.33	2	66.67	1.33	33.33	2	66.67	1.272727273	27.27272727	0.9	0.27	33.88888889
Namulonge	C1	UG15F169P508	5	1	0	4.3	100	1	0	3.8	100	1	0	0.0125	0.035714286	NA
Namulonge	C1	UG15F170P002	7	1	0	1	0	1	0	1	0	3.181818182	100	0.277777778	0.294117647	35.40517241
Namulonge	C1	UG15F170P003	7	1.75	75	1	0	1	0	1	0	1.666666667	55.55555556	1.125	0.375	31.31820513
Namulonge	C1	UG15F170P004	5	1	0	1	0	1	0	1	0	1	0	0.2	0.166666667	NA
Namulonge	C1	UG15F170P006	7	1.9	90	1	0	2.2	60	1	0	2.285714286	57.14285714	0.3	0.333333333	25.05391705
Namulonge	C1	UG15F170P007	3	1	0	1	0	1.2	20	1	0	5	100	0.333333333	0.4	NA
Namulonge	C1	UG15F170P008	3	2	60	1.4	40	2	60	1	0	2	66.66666667	0.5	0.4	NA
Namulonge	C1	UG15F170P501	3	1	0	4	100	1	0	3	100	1	0	0.25	0.25	NA
Namulonge	C1	UG15F170P504	3	1	0	1	0	1	0	1	0	2	30.76923077	0.3	0.333333333	35.41835749
Namulonge	C1	UG15F170P506	7	1	0	1	0	1	0	1	0	1.5	20	0.2	0.230769231	NA
Namulonge	C1	UG15F170P507	3	1	0	1	0	1	0	1.11	11.11	1.064516129	6.451612903	1.4	0.4375	34.37746914
Namulonge	C1	UG15F170P511	5	1	0	1	0	1	0	1	0	1	0	0.333333333	0.2	NA
Namulonge	C1	UG15F170P512	7	1	0	1.71	57.14	1	0	1	0	1.176470588	5.882352941	0.714285714	0.454545455	28.09312321
Namulonge	C1	UG15F171P001	5	2	100	1	0	2	100	1	0	5	100	0.3	0.375	NA
Namulonge	C1	UG15F171P004	3	1	0	1	0	1	0	1.67	33.33	1.5	25	0.166666667	0.2	NA
Namulonge	C1	UG15F171P006	7	2.5	90	1.5	40	2.8	90	1.1	10	1.42	28	1.6	0.4	37.69189189
Namulonge	C1	UG15F171P009	7	1.5	33.33	1.17	16.67	1.33	16.67	1	0	NA	NA	0	0	NA
Namulonge	C1	UG15F171P009	3	2	100	1	0	1	0	1	0	NA	NA	0	0	NA
Namulonge	C1	UG15F171P013	7	1	0	3.78	88.89	1	0	2.63	75	4.4	100	0.214285714	0.230769231	35.60487805
Namulonge	C1	UG15F171P304	3	1	0	4.17	100	1	0	2	83.33	NA	NA	NA	NA	NA
Namulonge	C1	UG15F171P305	5	1	0	1.67	33.33	1	0	1	0	1	0	0.333333333	0.333333333	NA
Namulonge	C1	UG15F171P506	3	1	0	1.2	20	1	0	1	0	1.125	12.5	0.235	0.348148148	NA
Namulonge	C1	UG15F171P516	3	2	66.67	1	0	1	0	1	0	1.9375	56.25	1.666666667	0.5	32.86061538
Namulonge	C1	UG15F172P001	3	3	100	1	0	1	0	1	0	NA	NA	0.3	0.75	NA
Namulonge	C1	UG15F172P001	3	3	100	1	0	1	0	1	0	2.482758621	68.96551724	0.625	0.384615385	25.49419192
Namulonge	C1	UG15F172P001	7	1	0	1	0	1	0	1	0	NA	NA	0.3	0.75	NA
Namulonge	C1	UG15F172P001	7	1	0	1	0	1	0	1	0	2.482758621	68.96551724	0.625	0.384615385	25.49419192
Namulonge	C1	UG15F172P002	3	1	0	1	0	1.33	33.33	1	0	NA	NA	0	0	NA
Namulonge	C1	UG15F172P002	3	1	0	1	0	1.33	33.33	1	0	NA	NA	NA	NA	NA
Namulonge	C1	UG15F172P002	3	1	0	1	0	1.33	33.33	1	0	2.823529412	88.23529412	0.4375	0.368421053	33.88888889
Namulonge	C1	UG15F172P002	7	1	0	1	0	1.63	37.5	1.25	12.5	NA	NA	0	0	NA
Namulonge	C1	UG15F172P002	7	1	0	1	0	1.63	37.5	1.25	12.5	NA	NA	NA	NA	NA
Namulonge	C1	UG15F172P002	7	1	0	1	0	1.63	37.5	1.25	12.5	2.823529412	88.23529412	0.4375	0.368421053	33.88888889
Namulonge	C1	UG15F172P004	7	1	0	1	0	1	0	1	0	1.708333333	50	1.428571429	0.27027027	NA
Namulonge	C1	UG15F172P005	3	1	0	1	0	1	0	1	0	NA	NA	NA	NA	NA
Namulonge	C1	UG15F172P007	NA	1	0	1	0	1	0	1	0	NA	NA	NA	NA	NA
Namulonge	C1	UG15F172P009	7	1.2	20	1	0	1.6	40	1	0	1.409090909	36.36363636	1.25	0.5	29.20219436
Namulonge	C1	UG15F172P010	5	1.67	66.67	1.17	16.67	2.83	100	1	0	4.5	100	1.333333333	0.533333333	21.40645161
Namulonge	C1	UG15F172P501	5	1	0	2.5	100	3	100	1	0	NA	NA	0	0	NA
Namulonge	C1	UG15F173P001	7	1	0	1	0	2.14	85.71	1	0	1.5	33.33333333	0.571428571	0.307692308	30.51469388
Namulonge	C1	UG15F173P002	3	1	0	4	100	1	0	2.5	100	NA	NA	0	0	NA
Namulonge	C1	UG15F173P003	3	1	0	1	0	1.38	37.5	1	0	1.217391304	21.73913043	0.928571429	0.317073171	NA
Namulonge	C1	UG15F173P004	7	1	0	1	0	1	0	1	0	3.285714286	85.71428571	0.166666667	0.166666667	NA
Namulonge	C1	UG15F173P004	7	1	0	1	0	1	0	1	0	NA	NA	0	0	NA
Namulonge	C1	UG15F173P004	7	1	0	1	0	1.22	22.22	1	0	3.285714286	85.71428571	0.166666667	0.166666667	NA
Namulonge	C1	UG15F173P004	7	1	0	1	0	1.22	22.22	1	0	NA	NA	0	0	NA
Namulonge	C1	UG15F173P005	3	1.33	33.33	1.33	33.33	1	0	2	66.67	1.125	12.5	0.285714286	0.416666667	20.11445783
Namulonge	C1	UG15F173P006	7	1	0	1	0	1	0	1	0	3	100	0.25	0.1	NA
Namulonge	C1	UG15F173P007	7	1	0	1	0	1	0	1	0	1	0	1.5	0.333333333	35.90371517
Namulonge	C1	UG15F174P001	NA	1	0	1	0	1	0	1	0	1.111111111	11.11111111	0.5	0.230769231	42.2154161
Namulonge	C1	UG15F174P002	7	1	0	1	0	1	0	1	0	1.578947368	26.31578947	1.571428571	0.314285714	31.97827476
Namulonge	C1	UG15F174P002	7	1	0	1	0	1	0	1	0	1	0	1	0.4	NA
Namulonge	C1	UG15F174P002	7	1.13	12.5	1	0	1.13	12.5	1	0	1.578947368	26.31578947	1.571428571	0.314285714	31.97827476
Namulonge	C1	UG15F174P002	7	1.13	12.5	1	0	1.13	12.5	1	0	1	0	1	0.4	NA
Namulonge	C1	UG15F175P001	5	1.5	50	1.5	50	2	50	1	0	5	100	0.1	0.25	NA
Namulonge	C1	UG15F175P002	5	3	100	1	0	3	100	1	0	4.071428571	100	0.95	0.191919192	22.09146341
Namulonge	C1	UG15F175P007	7	1	0	1	0	1.5	50	1	0	3.5	100	0.125	0.169491525	NA
Namulonge	C1	UG15F175P009	7	1.29	14.29	1.14	14.29	1.29	28.57	1	0	2.487179487	69.23076923	1.714285714	0.48	24.215
Namulonge	C1	UG15F175P517	3	1	0	1	0	1	0	1	0	1	0	0.19	0.159663866	NA
Namulonge	C1	UG15F176P001	7	1	0	1.38	37.5	1	0	1.83	66.67	1.285714286	21.42857143	0.833333333	0.294117647	30.23836478
Namulonge	C1	UG15F176P002	7	1	0	1.17	16.67	1.17	16.67	1.17	16.67	1.125	12.5	1.416666667	0.293103448	34.37883008
Namulonge	C1	UG15F176P004	7	1	0	1	0	1	0	1	0	1	0	1	0.5	29.78053528
Namulonge	C1	UG15F176P005	7	1	0	1	0	1	0	1	0	3.727272727	100	0.24	0.324324324	NA
Namulonge	C1	UG15F176P006	NA	1	0	1	0	1	0	1	0	2	100	0.2	0.166666667	NA
Namulonge	C1	UG15F176P007	3	1	0	1	0	1	0	1	0	1.75	75	1	0.285714286	NA
Namulonge	C1	UG15F176P009	3	1	0	1	0	1.5	50	1	0	1	0	0.5	0.25	NA
Namulonge	C1	UG15F176P011	7	1	0	1	0	1	0	1	0	1.333333333	33.33333333	0.383333333	0.203539823	37.69189189
Namulonge	C1	UG15F176P012	7	1.4	40	1	0	1.2	20	1.2	20	1.727272727	54.54545455	0.4	0.235294118	21.53305785
Namulonge	C1	UG15F176P012	7	1.4	40	1	0	1.2	20	1.2	20	1.5	25	0.75	0.333333333	NA
Namulonge	C1	UG15F176P012	7	1.4	40	1	0	1.2	20	1.2	20	3.285714286	100	0.5	0.2	NA
Namulonge	C1	UG15F176P012	5	1	0	3.4	100	1	0	1.8	80	1.727272727	54.54545455	0.4	0.235294118	21.53305785
Namulonge	C1	UG15F176P012	5	1	0	3.4	100	1	0	1.8	80	1.5	25	0.75	0.333333333	NA
Namulonge	C1	UG15F176P012	5	1	0	3.4	100	1	0	1.8	80	3.285714286	100	0.5	0.2	NA
Namulonge	C1	UG15F176P012	7	1.5	50	1	0	2	50	2	50	1.727272727	54.54545455	0.4	0.235294118	21.53305785
Namulonge	C1	UG15F176P012	7	1.5	50	1	0	2	50	2	50	1.5	25	0.75	0.333333333	NA
Namulonge	C1	UG15F176P012	7	1.5	50	1	0	2	50	2	50	3.285714286	100	0.5	0.2	NA
Namulonge	C1	UG15F176P013	7	1	0	1	0	1	0	1	0	1.071428571	7.142857143	0.625	0.294117647	NA
Namulonge	C1	UG15F176P015	5	1.22	11.11	1	0	1.33	33.33	1	0	1.857142857	71.42857143	0.5	0.4	24.41794872
Namulonge	C1	UG15F176P016	5	1	0	1	0	1.13	12.5	1	0	1	0	0.625	0.454545455	NA
Namulonge	C1	UG15F176P501	3	1	0	2.67	83.33	2.8	100	1	0	1	0	0.05	0.0625	NA
Namulonge	C1	UG15F176P502	7	1	0	2.78	100	1	0	2.11	88.89	1.590909091	50	0.75	0.352941176	30.40143678
Namulonge	C1	UG15F176P503	5	1	0	3.2	90	1	0	1.44	44.44	1	0	0.125	0.058823529	NA
Namulonge	C1	UG15F176P509	7	1.38	37.5	1.88	50	1	0	1.75	75	1.285714286	28.57142857	0.4	0.210526316	22.16296296
Namulonge	C1	UG15F176P511	7	1.89	88.89	1.22	11.11	2.78	88.89	1	0	1.833333333	75	0.25	0.181818182	32.96315789
Namulonge	C1	UG15F177P001	5	2	100	1	0	2	50	1.5	50	1.590909091	40.90909091	1	0.35	28.7786036
Namulonge	C1	UG15F177P001	5	2	100	1	0	2	50	1.5	50	NA	NA	0	0	NA
Namulonge	C1	UG15F177P001	7	1	0	1	0	1	0	1	0	1.590909091	40.90909091	1	0.35	28.7786036
Namulonge	C1	UG15F177P001	7	1	0	1	0	1	0	1	0	NA	NA	0	0	NA
Namulonge	C1	UG15F177P002	3	1	0	4	100	1	0	3	100	NA	NA	NA	NA	NA
Namulonge	C1	UG15F177P003	7	1	0	1	0	1	0	1	0	1.125	12.5	0.666666667	0.307692308	31.84218182
Namulonge	C1	UG15F177P005	7	1	0	2.14	71.43	1	0	1.43	28.57	1.1875	18.75	0.714285714	0.238095238	30.91873351
Namulonge	C1	UG15F177P006	7	1.57	57.14	1.29	14.29	1	0	1.43	28.57	1.193548387	19.35483871	1	0.333333333	30.06521739
Namulonge	C1	UG15F177P007	7	1	0	1	0	1.5	25	1	0	3.272727273	90.90909091	0.875	0.411764706	32.48177778
Namulonge	C1	UG15F177P008	7	1	0	1.22	22.22	1.89	55.56	1	0	1.25	6.25	0.666666667	0.375	29.33079268
Namulonge	C1	UG15F177P009	NA	1	0	1	0	1	0	1	0	1	0	0.2	0.285714286	28.87523364
Namulonge	C1	UG15F177P010	7	1.4	40	1	0	1.6	40	1	0	2.666666667	100	0.3	0.096774194	NA
Namulonge	C1	UG15F177P012	NA	1	0	1	0	1	0	1	0	NA	NA	0	0	NA
Namulonge	C1	UG15F177P013	NA	3	100	1	0	2	50	1	0	NA	NA	NA	NA	NA
Namulonge	C1	UG15F177P014	3	2	100	1	0	1	0	1	0	NA	NA	NA	NA	NA
Namulonge	C1	UG15F177P015	7	1.89	88.89	1	0	1.67	44.44	1	0	3.545454545	81.81818182	0.25	0.285714286	NA
Namulonge	C1	UG15F177P016	7	1	0	1	0	1	0	1	0	2.5	100	0.214285714	0.176470588	NA
Namulonge	C1	UG15F177P502	5	1	0	1.78	44.44	1	0	1	0	1.9	25	0.714285714	0.357142857	29.15685279
Namulonge	C1	UG15F178P001	3	2	100	1	0	2	100	1	0	NA	NA	NA	NA	NA
Namulonge	C1	UG15F178P002	7	1	0	1	0	1	0	1	0	4.090909091	100	1	0.303030303	24.60728863
Namulonge	C1	UG15F178P004	7	2.2	100	1	0	3	100	1	0	5	100	0.333333333	0.117647059	NA
Namulonge	C1	UG15F178P006	5	1.2	20	1	0	1	0	1	0	1.111111111	11.11111111	1.333333333	0.4	32.81826087
Namulonge	C1	UG15F178P007	7	1	0	1	0	1	0	1	0	NA	NA	NA	NA	NA
Namulonge	C1	UG15F178P008	7	1.5	50	1	0	1.2	20	1	0	1.75	58.92857143	2.166666667	0.448275862	32.21375661
Namulonge	C1	UG15F178P009	3	1.43	42.86	1.57	42.86	1	0	1.57	28.57	NA	NA	NA	NA	NA
Namulonge	C1	UG15F178P011	7	1	0	1.38	37.5	1	0	1.14	14.29	1.333333333	16.66666667	0.928571429	0.393939394	32.52575
Namulonge	C1	UG15F180P002	7	1	0	2.25	62.5	1	0	1.75	62.5	2.428571429	100	1.8	0.514285714	24.96605839
Namulonge	C1	UG15F180P005	5	1	0	1	0	1	0	1	0	1	0	0.133333333	0.222222222	NA
Namulonge	C1	UG15F180P014	5	1	0	4.8	100	1	0	2.75	100	NA	NA	NA	NA	NA
Namulonge	C1	UG15F180P502	7	1	0	2	50	1	0	2.25	87.5	2.413793103	58.62068966	1.25	0.454545455	34.54906166
Namulonge	C1	UG15F181P002	3	1	0	1	0	1	0	1	0	1.058823529	5.882352941	0.84125	0.309710078	NA
Namulonge	C1	UG15F181P004	5	1	0	1	0	1	0	1.5	50	1	0	1.25	0.453720508	NA
Namulonge	C1	UG15F181P005	3	1	0	1	0	1	0	1	0	NA	NA	NA	NA	NA
Namulonge	C1	UG15F181P006	5	1.6	60	4	100	1	0	3	100	NA	NA	0	0	NA
Namulonge	C1	UG15F181P007	5	1	0	1	0	1	0	1	0	3.333333333	88.88888889	1.333333333	0.363636364	31.1679558
Namulonge	C1	UG15F181P008	3	1	0	5	100	1	0	3	100	NA	NA	NA	NA	NA
Namulonge	C1	UG15F181P009	5	1	0	1	0	1	0	1	0	1.8	50	0.25	0.2	NA
Namulonge	C1	UG15F181P010	7	1	0	1	0	1	0	1	0	1.481481481	33.33333333	0.444444444	0.181818182	31.24678112
Namulonge	C1	UG15F183P006	5	1	0	1	0	1	0	1	0	2.444444444	51.85185185	0.5625	0.290322581	30.22214984
Namulonge	C1	UG15F183P007	7	1	0	1	0	1	0	1	0	2.5	75	0.25	0.333333333	NA
Namulonge	C1	UG15F183P008	7	1	0	4	100	1	0	3.5	100	NA	NA	0	0	NA
Namulonge	C1	UG15F183P009	7	1	0	1	0	1	0	1	0	1.421052632	26.31578947	0.8	0.266666667	25.23629032
Namulonge	C1	UG15F183P010	3	1	0	4.57	100	1	0	3.17	100	NA	NA	NA	NA	NA
Namulonge	C1	UG15F183P011	5	1	0	5	100	1	0	5	100	NA	NA	0	0	NA
Namulonge	C1	UG15F183P012	7	1	0	1	0	1	0	2	100	2.666666667	66.66666667	0.5	0.166666667	NA
Namulonge	C1	UG15F183P021	3	1	0	3.67	100	1	0	4	100	2.4	60	0.355	0.464052288	NA
Namulonge	C1	UG15F183P021	3	1	0	3.67	100	1	0	4	100	5	100	0.2	0.0625	NA
Namulonge	C1	UG15F183P021	7	1	0	1.25	25	1	0	1.25	25	2.4	60	0.355	0.464052288	NA
Namulonge	C1	UG15F183P021	7	1	0	1.25	25	1	0	1.25	25	5	100	0.2	0.0625	NA
Namulonge	C1	UG15F183P022	7	1	0	1	0	1	0	1	0	3.6	100	0.325	0.393939394	NA
Namulonge	C1	UG15F183P023	3	1	0	2.75	75	1	0	2	50	1	0	0.105	0.122807018	NA
Namulonge	C1	UG15F183P027	3	1	0	5	100	1	0	4.17	100	NA	NA	NA	NA	NA
Namulonge	C1	UG15F183P029	7	1.29	14.29	1	0	1.29	14.29	1	0	2.466666667	60	0.32	0.210526316	33.04326923
Namulonge	C1	UG15F183P033	3	1	0	4	100	1	0	3	100	1	0	0.5	0.333333333	NA
Namulonge	C1	UG15F183P034	5	1	0	1	0	1	0	1	0	NA	NA	0.666666667	0.5	NA
Namulonge	C1	UG15F183P036	5	1	0	1.5	25	1	0	1.63	37.5	1.25	18.75	0.625	0.357142857	32.07740864
Namulonge	C1	UG15F183P503	7	1	0	1	0	1	0	1	0	3	100	0.033333333	0.047619048	NA
Namulonge	C1	UG15F183P505	5	1	0	3	100	1	0	2	100	NA	NA	NA	NA	NA
Namulonge	C1	UG15F185P001	5	1.25	25	1	0	2	100	1	0	1.2	20	0.25	0.4	NA
Namulonge	C1	UG15F185P004	5	1	0	1	0	1.33	33.33	1	0	NA	NA	NA	NA	NA
Namulonge	C1	UG15F185P005	5	1	0	1	0	3	100	1	0	NA	NA	NA	NA	NA
Namulonge	C1	UG15F185P008	5	1	0	1	0	1.71	57.14	1.14	14.29	2.555555556	66.66666667	0.357142857	0.294117647	22.71756757
Namulonge	C1	UG15F185P009	3	1	0	2.67	66.67	1	0	1.33	33.33	1.375	25	0.5	0.25	38.91428571
Namulonge	C1	UG15F185P010	5	1	0	3.25	100	1	0	3	75	1	0	0.1	0.166666667	NA
Namulonge	C1	UG15F185P011	3	1	0	1	0	2	100	1	0	NA	NA	NA	NA	NA
Namulonge	C1	UG15F185P013	7	1	0	3.38	100	1	0	2	50	2.333333333	100	0.166666667	0.333333333	NA
Namulonge	C1	UG15F185P013	7	1	0	3.38	100	1	0	2	50	NA	NA	0	0	NA
Namulonge	C1	UG15F185P013	5	1.4	40	1	0	2.75	100	1	0	2.333333333	100	0.166666667	0.333333333	NA
Namulonge	C1	UG15F185P013	5	1.4	40	1	0	2.75	100	1	0	NA	NA	0	0	NA
Namulonge	C1	UG15F185P503	7	1	0	2	57.14	1	0	1.29	28.57	1.636363636	18.18181818	0.571428571	0.571428571	34.83963964
Namulonge	C1	UG15F185P510	7	1	0	2.33	66.67	1	0	1.33	33.33	1.5	50	0.25	0.2	NA
Namulonge	C1	UG15F186P001	3	1	0	3	83.33	1.17	16.67	1.67	66.67	2	55.55555556	0.16	0.186046512	NA
Namulonge	C1	UG15F187P013	3	1	0	1	0	1	0	1	0	2.780625	56.25	0.402	0.30875576	20.20176056
Namulonge	C1	UG15F187P014	3	1	0	5	100	1	0	3	100	NA	NA	0	0	NA
Namulonge	C1	UG15F187P509	5	1	0	4	100	1	0	3	100	NA	NA	0	0	NA
Namulonge	C1	UG15F187P536	3	1	0	2	50	1	0	2	100	1.5	50	0.15	0.090909091	NA
Namulonge	C1	UG15F189P001	5	1.29	28.57	1	0	1.33	33.33	1	0	2	50	0.06	0.0625	30.77063712
Namulonge	C1	UG15F189P003	7	1	0	1	0	1	0	1	0	NA	NA	NA	NA	NA
Namulonge	C1	UG15F189P004	3	3	100	1	0	3	100	1	0	4.6	100	0.5	0.357142857	NA
Namulonge	C1	UG15F189P006	3	2	100	1	0	2	100	1	0	NA	NA	NA	NA	NA
Namulonge	C1	UG15F189P007	3	1.5	50	1	0	1	0	1	0	1.111111111	11.11111111	0.5	0.285714286	26.71447368
Namulonge	C1	UG15F190P001	7	1	0	1	0	1	0	1	0	1	0	0.55	0.239130435	NA
Namulonge	C1	UG15F190P003	7	1	0	2	57.14	1	0	1	0	1.9375	37.5	1.071428571	0.405405405	30.65137363
Namulonge	C1	UG15F190P005	7	2.2	80	1	0	1	0	2.8	100	2.25	100	0.25	0.25	42.68333333
Namulonge	C1	UG15F190P006	7	1.5	50	1	0	2	100	1	0	5	100	0.05	0.02173913	NA
Namulonge	C1	UG15F190P007	7	1.3	30	1.5	40	1.7	40	1	0	1.684210526	47.36842105	0.555555556	0.238095238	26.2873817
Namulonge	C1	UG15F190P008	7	2	100	1	0	1	0	2	55.56	2.714285714	85.71428571	0.666666667	0.352941176	23.83809524
Namulonge	C1	UG15F190P009	3	1.2	20	1.8	80	2	60	1	0	NA	NA	NA	NA	NA
Namulonge	C1	UG15F190P011	7	2	100	1	0	2.8	100	1	0	1	0	0.45	0.264705882	NA
Namulonge	C1	UG15F190P012	7	1.5	25	1	0	1.33	33.33	1	0	3	100	0.5	0.2	NA
Namulonge	C1	UG15F190P014	5	2.67	100	3.83	100	NA	NA	NA	NA	2.2	60	0.075	0.056603774	NA
Namulonge	C1	UG15F190P016	7	1.5	50	1.5	25	1.25	25	1.25	25	2.5	70	0.25	0.133333333	NA
Namulonge	C1	UG15F190P502	5	1	0	2.29	85.71	1	0	2.5	100	NA	NA	NA	NA	NA
Namulonge	C1	UG15F190P503	3	1	0	4	100	1	0	3	100	1	0	0.2	0.444444444	NA
Namulonge	C1	UG15F190P505	7	1.88	62.5	2.13	75	2.29	71.43	1.29	14.29	2.857142857	100	0.142857143	0.1	NA
Namulonge	C1	UG15F190P507	5	2.86	100	1	0	1.14	14.29	2.43	85.71	1.96	48	0.368333333	0.180999181	27.183125
Namulonge	C1	UG15F192P007	3	1	0	1.25	25	1	0	1.25	25	NA	NA	0	0	NA
Namulonge	C1	UG15F192P008	7	1	0	1.38	25	1	0	1.38	25	2	100	0.1	0.038461538	NA
Namulonge	C1	UG15F192P012	5	1	0	1	0	1.14	14.29	1.14	14.29	3.642857143	85.71428571	0.505714286	0.369905956	NA
Namulonge	C1	UG15F192P014	7	1	0	1	0	1	0	1	0	3	100	0.244	0.11380597	NA
Namulonge	C1	UG15F192P015	3	1	0	4.67	100	1	0	4.33	100	NA	NA	0	0	NA
Namulonge	C1	UG15F192P017	5	1	0	1	0	1	0	1	0	1.090909091	9.090909091	0.4	0.202898551	40.72342857
Namulonge	C1	UG15F192P018	5	1	0	1.17	16.67	1	0	1	0	1.2	10	0.333333333	0.173913043	NA
Namulonge	C1	UG15F192P530	5	1	0	1	0	1	0	1	0	3.8	80	0.375	0.333333333	NA
Namulonge	C1	UG15F192P530	5	1	0	1	0	1	0	1	0	4.6	100	0.42	0.201277955	NA
Namulonge	C1	UG15F192P530	7	1	0	1.5	25	1	0	1.33	33.33	3.8	80	0.375	0.333333333	NA
Namulonge	C1	UG15F192P530	7	1	0	1.5	25	1	0	1.33	33.33	4.6	100	0.42	0.201277955	NA
Namulonge	C1	UG15F193P002	5	1	0	1	0	1	0	1	0	1	0	0.222222222	0.2	NA
Namulonge	C1	UG15F193P004	3	1	0	1	0	NA	NA	NA	NA	NA	NA	NA	NA	NA
Namulonge	C1	UG15F193P005	7	1	0	1	0	1	0	1.14	14.29	2.56	60	2.75	0.379310345	35.1356962
Namulonge	C1	UG15F193P006	3	2	100	2	100	NA	NA	NA	NA	NA	NA	NA	NA	NA
Namulonge	C1	UG15F193P007	7	2	100	1.8	80	2.2	80	1.2	20	1.642857143	64.28571429	0.7	0.388888889	32.28221154
Namulonge	C1	UG15F193P008	3	1	0	2.63	50	1	0	1.71	57.14	1.166666667	16.66666667	0.214285714	0.230769231	21.0969697
Namulonge	C1	UG15F193P009	7	2	100	1	0	2.63	100	1	0	1.407407407	25.92592593	0.625	0.23255814	39.60797546
Namulonge	C1	UG15F193P010	5	1	0	1.25	25	1	0	1	0	NA	NA	NA	NA	NA
Namulonge	C1	UG15F193P011	7	1.57	42.86	1	0	1.25	12.5	1	0	1.769230769	38.46153846	0.5	0.333333333	31.70216216
Namulonge	C1	UG15F194P003	5	1	0	1	0	1.17	16.67	1	0	2.6	100	0.138833333	0.205020921	NA
Namulonge	C1	UG15F194P006	5	2	100	1	0	2	100	1	0	1	0	0.25	0.25	NA
Namulonge	C1	UG15F194P007	3	3	100	1	0	1	0	2	100	NA	NA	NA	NA	NA
Namulonge	C1	UG15F194P009	7	1	0	2	66.67	1	0	2	66.67	1.5	25	0.2	0.260869565	NA
Namulonge	C1	UG15F194P011	5	1	0	1	0	1	0	1	0	1.055555556	5.555555556	0.344444444	0.18128655	32.83880597
Namulonge	C1	UG15F195P003	7	1	0	1	0	1	0	1	0	2.75	81.25	1.116666667	0.712765957	25.05025126
Namulonge	C1	UG15F195P004	7	1	0	2.83	66.67	1	0	2.17	83.33	1.5	50	0.2	0.125	NA
Namulonge	C1	UG15F195P005	5	1	0	1	0	1.2	20	2	80	2.307692308	61.53846154	0.616666667	0.362745098	25.49785933
Namulonge	C1	UG15F195P006	3	1.67	33.33	4.33	100	1	0	3	100	NA	NA	NA	NA	NA
Namulonge	C1	UG15F195P007	5	1.75	50	1	0	1	0	1	0	2.75	87.5	0.426666667	0.203821656	NA
Namulonge	C1	UG15F195P008	5	1	0	3.3	70	1.1	10	2.7	70	1.111111111	11.11111111	0.25	0.27173913	32.13
Namulonge	C1	UG15F195P009	7	2	100	1	0	2	100	1	0	1	0	0.437142857	0.366028708	30.38601695
Namulonge	C1	UG15F195P011	7	1	0	1	0	1	0	1	0	1.071428571	7.142857143	0.477142857	0.262372349	30.2304
Namulonge	C1	UG15F195P012	3	1	0	1.57	42.86	1.43	42.86	1.14	14.29	1.333333333	33.33333333	0.166666667	0.333333333	NA
Namulonge	C1	UG15F195P506	5	1.13	12.5	1.38	25	1.43	28.57	1.14	14.29	1	0	0.175	0.259259259	NA
Namulonge	C1	UG15F196P001	3	2.33	66.67	5	100	2.33	66.67	2.33	100	2	50	0.5	0.434782609	NA
Namulonge	C1	UG15F196P002	3	1	0	5	100	1	0	5	100	NA	NA	NA	NA	NA
Namulonge	C1	UG15F196P003	3	1	0	2.7	90	1	0	2	60	NA	NA	NA	NA	NA
Namulonge	C1	UG15F196P004	7	1	0	1	0	1	0	1	0	1	0	0.875	0.466666667	37.74709677
Namulonge	C1	UG15F196P005	7	1	0	1.5	30	1	0	1.2	20	1.0625	6.25	0.3	0.25	31.0255814
Namulonge	C1	UG15F196P006	5	1	0	2.38	50	1	0	3.38	75	NA	NA	NA	NA	NA
Namulonge	C1	UG15F196P007	3	1	0	1	0	1	0	1	0	NA	NA	NA	NA	NA
Namulonge	C1	UG15F196P008	5	2	50	1	0	1.5	33.33	1	0	1.25	25	0.033333333	0.047619048	NA
Namulonge	C1	UG15F196P010	7	1	0	3.63	100	1	0	3.63	87.5	NA	NA	NA	NA	NA
Namulonge	C1	UG15F196P011	3	1	0	2.5	100	1.5	50	3	100	NA	NA	0	0	NA
Namulonge	C1	UG15F196P013	7	1	0	1.75	12.5	1	0	1	0	3.611111111	88.88888889	0.857142857	0.333333333	30.51856287
Namulonge	C1	UG15F196P014	7	1	0	3.5	100	1	0	2.88	100	1.454545455	45.45454545	0.1875	0.1875	NA
Namulonge	C1	UG15F196P015	7	1.33	16.67	1	0	1	0	1	0	2.571428571	71.42857143	0.4	0.2	NA
Namulonge	C1	UG15F196P016	7	1	0	1	0	1	0	1	0	4	80	0.111111111	0.0625	46.24864865
Namulonge	C1	UG15F196P017	5	1	0	1	0	1	0	1	0	1	0	0.5	0.333333333	NA
Namulonge	C1	UG15F196P018	5	1	0	1.83	33.33	1	0	1.8	60	1.272727273	9.090909091	0.25	0.333333333	29.96279762
Namulonge	C1	UG15F196P019	5	1	0	2.83	100	1	0	2	66.67	2.8	80	0.2	0.25	NA
Namulonge	C1	UG15F196P020	7	1	0	1	0	1	0	1	0	NA	NA	NA	NA	NA
Namulonge	C1	UG15F197P002	7	1	0	1	0	1	0	1.14	14.29	1	0	0.46	0.203539823	NA
Namulonge	C1	UG15F198P003	5	1	0	1	0	1	0	1	0	1.4	20	1	0.517241379	NA
Namulonge	C1	UG15F198P006	5	1	0	1	0	1	0	1	0	2	66.66666667	0.0425	0.078341014	NA
Namulonge	C1	UG15F198P008	7	1	0	1.25	12.5	1	0	1	0	1	0	0.313333333	0.325259516	NA
Namulonge	C1	UG15F198P009	5	3	100	3	100	1	0	2	100	1	0	0.415	0.341563786	NA
Namulonge	C1	UG15F199P003	7	1.33	33.33	1	0	1.33	33.33	1	0	1.5	40	1	0.428571429	30.60421687
Namulonge	C1	UG15F199P006	7	1.2	20	1.4	20	1	0	1	0	2	40	0.25	0.076923077	NA
Namulonge	C1	UG15F199P007	7	1	0	1	0	1	0	1	0	1.769230769	53.84615385	0.666666667	0.125	31.07466667
Namulonge	C1	UG15F200P001	5	1.83	66.67	1	0	1.83	66.67	1	0	1.666666667	66.66666667	0.1	0.130434783	NA
Namulonge	C1	UG15F201P004	5	2	100	1	0	2	100	1	0	5	100	0.04	0.038461538	NA
Namulonge	C1	UG15F201P005	5	1	0	3.17	100	1	0	2.17	66.67	1	0	0.083333333	0.2	NA
Namulonge	C1	UG15F201P007	7	1	0	1	0	1	0	1	0	5	100	0.068333333	0.039385207	NA
Namulonge	C1	UG15F201P008	5	2.25	100	1.25	25	1.5	50	1.5	25	3.454545455	90.90909091	0.2675	0.366438356	NA
Namulonge	C1	UG15F201P011	3	1	0	3	100	NA	NA	NA	NA	NA	NA	NA	NA	NA
Namulonge	C1	UG15F201P012	7	1	0	1.38	37.5	1	0	1.63	50	2.125	37.5	0.233333333	0.191780822	NA
Namulonge	C1	UG15F201P018	5	2	100	1	0	2	100	1	0	1	0	0.08	0.262295082	NA
Namulonge	C1	UG15F201P502	7	1	0	1	0	1	0	1	0	3.333333333	66.66666667	0.35	0.276315789	35.66043165
Namulonge	C1	UG15F201P513	3	1	0	3.43	100	1	0	1.86	85.71	2.5	50	0.067	0.107028754	NA
Namulonge	C1	UG15F201P517	7	1	0	1.29	14.29	1	0	1.14	14.29	1.075	7.5	1.475	0.282296651	32.29547038
Namulonge	C1	UG15F202P001	3	1	0	1	0	NA	NA	NA	NA	NA	NA	NA	NA	NA
Namulonge	C1	UG15F202P004	NA	1	0	1	0	1	0	1	0	1	0	0.02	0.025974026	NA
Namulonge	C1	UG15F202P006	3	1	0	1	0	1	0	1	0	NA	NA	0	0	NA
Namulonge	C1	UG15F202P021	3	1	0	1	0	1	0	1	0	1.571428571	28.57142857	0.11	0.123904881	NA
Namulonge	C1	UG15F202P035	3	1	0	1	0	1	0	1	0	5	100	0.25	0.227272727	NA
Namulonge	C1	UG15F203P003	3	1	0	2.6	80	1	0	1.75	75	NA	NA	0	0	NA
Namulonge	C1	UG15F203P005	5	1	0	1	0	1	0	1	0	NA	NA	NA	NA	NA
Namulonge	C1	UG15F203P006	3	1	0	4.2	100	1	0	1.6	40	NA	NA	NA	NA	NA
Namulonge	C1	UG15F203P007	3	1.25	25	1.5	25	1	0	1.33	33.33	NA	NA	NA	NA	NA
Namulonge	C1	UG15F203P008	3	1	0	1	0	1	0	1	0	1	0	0.023333333	0.022801303	NA
Namulonge	C1	UG15F204P002	5	1	0	1	0	1.29	14.29	1	0	4	100	0.1675	0.140461216	NA
Namulonge	C1	UG15F204P003	5	1	0	1	0	1	0	1	0	2.5	41.66666667	0.55	0.44	NA
Namulonge	C1	UG15F204P004	7	1	0	1	0	1.38	37.5	1	0	1.611111111	44.44444444	0.6425	0.299883314	NA
Namulonge	C1	UG15F205P001	7	1.5	50	1	0	2	50	1	0	5	100	0.166666667	0.066666667	NA
Namulonge	C1	UG15F206P001	7	1.67	33.33	1	0	3	100	1	0	1.387096774	29.03225806	2.333333333	0.368421053	32.81201814
Namulonge	C1	UG15F209P001	5	1	0	1	0	1	0	1	0	1.166666667	16.66666667	0.133333333	0.21978022	NA
Namulonge	C1	UG15F210P004	3	1.5	50	1	0	2.5	100	1	0	NA	NA	NA	NA	NA
Namulonge	C1	UG15F213P002	7	1	0	1	0	1	0	1	0	1	0	1.08	0.453781513	NA
Namulonge	C1	UG15F214P001	3	1.11	11.11	1	0	1	0	1	0	NA	NA	0	0	NA
Namulonge	C1	UG15F215P002	5	1	0	1	0	1.25	25	1	0	1.4	20	0.75	0.375	NA
Namulonge	C1	UG15F215P003	7	1	0	1.3	20	1	0	1	0	1	0	0.1125	0.183673469	NA
Namulonge	C1	UG15F215P004	3	1	0	1	0	2	100	1	0	1.166666667	16.66666667	0.42	0.396226415	NA
Namulonge	C1	UG15F215P014	7	1.2	20	1	0	1	0	1	0	4.833333333	100	0.626666667	0.319727891	NA
Namulonge	C1	UG15F215P025	7	1	0	1	0	1	0	1	0	NA	NA	NA	NA	NA
Namulonge	C1	UG15F215P026	3	1	0	1	0	1	0	1	0	NA	NA	NA	NA	NA
Namulonge	C1	UG15F215P029	3	2.17	83.33	1.17	16.67	NA	NA	NA	NA	NA	NA	NA	NA	NA
Namulonge	C1	UG15F215P503	7	2.6	80	1	0	2.9	100	1	0	1.755555556	48.88888889	3.0625	0.509355509	NA
Namulonge	C1	UG15F218P501	3	1	0	3.5	100	1	0	2.75	75	NA	NA	NA	NA	NA
Namulonge	C1	UG15F219P001	7	1.8	80	1	0	1.1	10	1.6	60	3.333333333	96.66666667	1	0.384615385	30.76605744
Namulonge	C1	UG15F219P503	7	1	0	2.33	66.67	1.89	55.56	1.89	55.56	1.071428571	7.142857143	0.666666667	0.413793103	34.58136483
Namulonge	C1	UG15F222P004	7	1	0	1	0	1	0	1	0	2	50	0.075	0.166666667	NA
Namulonge	C1	UG15F222P014	5	1	0	1	0	1.13	12.5	1	0	1.333333333	33.33333333	0.2925	0.189627229	NA
Namulonge	C1	UG15F222P015	7	1	0	1	0	1.13	12.5	1	0	1.666666667	66.66666667	0.14375	0.139393939	NA
Namulonge	C1	UG15F222P016	7	1	0	1	0	1	0	1	0	1	0	1	0.181818182	NA
Namulonge	C1	UG15F222P017	5	1.4	40	1	0	1	0	2.2	60	1.611111111	33.33333333	1.08	0.375	35.09100719
Namulonge	C1	UG15F222P022	7	1	0	1	0	1	0	1	0	1.043478261	4.347826087	0.966666667	0.352226721	NA
Namulonge	C1	UG15F222P024	7	1	0	1	0	1	0	1	0	2	33.33333333	0.383333333	0.261363636	NA
Namulonge	C1	UG15F222P030	7	1	0	1	0	1.9	90	1	0	3.272727273	90.90909091	1.7	0.447368421	NA
Namulonge	C1	UG15F222P034	5	1	0	1	0	1	0	1	0	4.25	100	0.0925	0.109792285	NA
Namulonge	C1	UG15F222P038	3	1	0	1	0	1.17	16.67	1	0	1	0	0.0875	0.041916168	NA
Namulonge	C1	UG15F222P039	7	1	0	1	0	1	0	1	0	1	0	0.75	0.307692308	NA
Namulonge	C1	UG15F222P518	5	1.7	70	1	0	1.67	55.56	1	0	1.25	12.5	0.775	0.350282486	NA
Namulonge	C1	UG15F223P005	7	1.57	14.29	1	0	1	0	1	0	1.352941176	23.52941176	0.457142857	0.210526316	26.65038462
Namulonge	C1	UG15F224P001	7	1	0	1	0	1	0	1	0	NA	NA	0	0	NA
Namulonge	C1	UG15F226P012	7	1	0	1	0	1	0	1	0	2.46	56	1.5	0.415384615	NA
Namulonge	C1	UG15F226P018	7	1	0	1	0	1	0	1	0	NA	NA	NA	NA	NA
Namulonge	C1	UG15F226P019	7	1.86	57.14	2.14	57.14	1.86	85.71	2.71	71.43	1	0	0.052142857	0.035214665	NA
Namulonge	C1	UG15F226P022	5	1	0	1.22	11.11	NA	NA	NA	NA	NA	NA	NA	NA	NA
Namulonge	C1	UG15F226P024	5	1.4	20	1	0	1.4	40	1	0	NA	NA	NA	NA	NA
Namulonge	C1	UG15F226P030	3	1.6	40	1	0	1	0	1	0	NA	NA	0	0	NA
Namulonge	C1	UG15F226P031	5	1	0	1	0	1	0	1	0	NA	NA	NA	NA	NA
Namulonge	C1	UG15F229P002	5	2.5	100	1	0	1	0	1	0	1.5	50	0.766666667	0.315068493	NA
Namulonge	C1	UG15F230P001	5	1	0	1	0	1	0	1	0	3.333333333	100	0.28	0.21875	NA
Namulonge	C1	UG15F233P003	5	1.67	33.33	1	0	NA	NA	NA	NA	NA	NA	NA	NA	NA
Namulonge	C1	UG15F233P004	3	1.2	20	1	0	1.6	40	1	0	NA	NA	0	0	NA
Namulonge	C1	UG15F233P011	3	1.43	28.57	1	0	1.29	28.57	1	0	NA	NA	NA	NA	NA
Namulonge	C1	UG15F233P020	3	1	0	1	0	1	0	1	0	NA	NA	NA	NA	NA
Namulonge	C1	UG15F233P022	3	1	0	1	0	1	0	3	100	NA	NA	NA	NA	NA
Namulonge	C1	UG15F233P032	7	1.5	50	2.17	66.67	2.5	50	1.17	16.67	NA	NA	0	0	NA
Namulonge	C1	UG15F233P033	3	1	0	1	0	1.5	50	1	0	1.5	28.57142857	1.325	0.638554217	27.65784753
Namulonge	C1	UG15F233P044	NA	1	0	1	0	1	0	1	0	NA	NA	NA	NA	NA
Namulonge	C1	UG15F233P046	3	1	0	1	0	1.1	10	1	0	2.266666667	46.66666667	0.875	0.56	NA
Namulonge	C1	UG15F233P049	3	1	0	1	0	1	0	1	0	1	0	0.4	0.235294118	NA
Namulonge	C1	UG15F233P052	7	1	0	1	0	1	0	1	0	2.333333333	66.66666667	0.11625	0.095580678	NA
Namulonge	C1	UG15F233P052	7	1	0	1	0	1	0	1	0	2.85	65	0.571428571	0.421052632	NA
Namulonge	C1	UG15F233P052	7	1	0	1	0	1	0	1	0	2.333333333	66.66666667	0.11625	0.095580678	NA
Namulonge	C1	UG15F233P052	7	1	0	1	0	1	0	1	0	2.85	65	0.571428571	0.421052632	NA
Namulonge	C1	UG15F233P057	7	1.44	33.33	1	0	2	50	1	0	3.224489796	65.30612245	1.714285714	0.32	NA
Namulonge	C1	UG15F233P058	3	1	0	4	100	NA	NA	NA	NA	NA	NA	NA	NA	NA
Namulonge	C1	UG15F233P060	5	1	0	1	0	1	0	1	0	NA	NA	0	0	NA
Namulonge	C1	UG15F233P063	3	1	0	1	0	1	0	1	0	1.625	25	0.3225	0.316564417	NA
Namulonge	C1	UG15F233P070	3	1	0	1	0	1	0	1	0	NA	NA	NA	NA	NA
Namulonge	C1	UG15F233P071	5	1	0	1	0	1	0	1	0	3.666666667	100	0.049	0.133152174	NA
Namulonge	C1	UG15F233P072	3	1	0	1	0	NA	NA	NA	NA	NA	NA	NA	NA	NA
Namulonge	C1	UG15F233P075	7	1.1	10	1	0	1.4	20	1	0	3.285714286	100	0.1025	0.125766871	NA
Namulonge	C1	UG15F233P089	3	1	0	1	0	1	0	1	0	5	100	0.125	0.25	NA
Namulonge	C1	UG15F233P090	3	1.2	20	1.8	40	1.2	20	1.4	40	2	50	0.28775	0.187124045	NA
Namulonge	C1	UG15F233P091	7	1	0	1	0	1	0	1	0	3	100	0.0025	0.001996008	NA
Namulonge	C1	UG15F233P105	3	1	0	1	0	1.67	50	1	0	2.428571429	42.85714286	0.28	0.291666667	NA
Namulonge	C1	UG15F233P117	3	1	0	1	0	1	0	1	0	2.071428571	35.71428571	0.625	0.438596491	NA
Namulonge	C1	UG15F233P119	5	1	0	4	100	1	0	2.8	60	NA	NA	0	0	NA
Namulonge	C1	UG15F233P122	3	1	0	1	0	1	0	1	0	1.147619048	14.28571429	0.578571429	0.366515837	31.59034091
Namulonge	C1	UG15F233P501	5	1	0	1	0	1	0	1	0	3.2	60	0.15	0.183673469	NA
Namulonge	C1	UG15F233P516	3	1	0	4.71	100	1	0	2.5	100	NA	NA	0	0	NA
Namulonge	C1	UG15F233P518	3	1	0	2.29	100	1	0	1.5	50	NA	NA	0	0	NA
Namulonge	C1	UG15F234P004	7	1	0	1	0	1.38	25	1	0	4.060606061	84.84848485	0.6325	0.296600234	NA
Namulonge	C1	UG15F234P011	3	1	0	1	0	1	0	1	0	1	0	0.0875	0.173267327	NA
Namulonge	C1	UG15F235P007	3	1	0	1	0	1	0	1	0	NA	NA	NA	NA	NA
Namulonge	C1	UG15F235P013	3	1	0	1.33	33.33	1	0	1	0	5	100	0.15	0.267857143	NA
Namulonge	C1	UG15F235P015	3	2	83.33	1	0	2.83	100	1	0	NA	NA	0	0	NA
Namulonge	C1	UG15F235P064	5	1.1	10	1.3	10	1.1	10	1	0	1.135428571	5.714285714	0.555555556	0.222222222	28.27226891
Namulonge	C1	UG15F236P006	3	1	0	1	0	1	0	1	0	NA	NA	NA	NA	NA
Namulonge	C1	UG15F237P003	3	1.5	50	1	0	1.6	40	1	0	NA	NA	NA	NA	NA
Namulonge	C1	UG15F238P001	3	1	0	1	0	1	0	1	0	3.5	100	0.833333333	0.25	28.1725
Namulonge	C1	UG15F238P003	7	1	0	1	0	1	0	1	0	2.125	87.5	0.75	0.111111111	NA
Namulonge	C1	UG15F239P011	5	1	0	1	0	NA	NA	NA	NA	NA	NA	NA	NA	NA
Namulonge	C1	UG15F239P012	5	1	0	2.75	75	1	0	1.33	33.33	NA	NA	0	0	NA
Namulonge	C1	UG15F239P013	5	1	0	2.25	50	1.25	25	2	75	4	100	0.35	0.160305344	NA
Namulonge	C1	UG15F239P016	3	1	0	4.13	100	1	0	2.88	100	NA	NA	NA	NA	NA
Namulonge	C1	UG15F239P017	7	1	0	3.56	100	1	0	3.44	100	NA	NA	NA	NA	NA
Namulonge	C1	UG15F239P018	3	1.67	33.33	1	0	1	0	1	0	2.666666667	66.66666667	0.125	0.112359551	NA
Namulonge	C1	UG15F239P019	7	1.33	33.33	1.33	33.33	1	0	3	100	NA	NA	0	0	NA
Namulonge	C1	UG15F239P021	3	1	0	4.5	100	1	0	4	100	NA	NA	0	0	NA
Namulonge	C1	UG15F239P022	7	1.1	10	1	0	1	0	1	0	2.166666667	50	0.058333333	0.037433155	NA
Namulonge	C1	UG15F239P024	3	1	0	4.38	87.5	1	0	2.13	100	1	0	0.06	0.311688312	NA
Namulonge	C1	UG15F239P025	7	1.13	12.5	1	0	1.38	25	1	0	3.333333333	100	0.02125	0.019607843	NA
Namulonge	C1	UG15F239P033	7	1	0	1	0	1	0	1	0	3.571428571	71.42857143	0.101428571	0.055861526	NA
Namulonge	C1	UG15F239P034	3	1	0	1	0	1	0	1	0	2	50	0.115	0.061662198	NA
Namulonge	C1	UG15F239P049	3	1	0	1	0	1	0	1	0	1	0	0.16	0.299065421	NA
Namulonge	C1	UG15F239P515	7	1	0	1	0	1	0	1	0	1	0	0.41875	0.218241042	NA
Namulonge	C1	UG15F240P014	5	1	0	1	0	1	0	1	0	1.375	12.5	0.175	0.098591549	NA
Namulonge	C1	UG15F244P015	3	1	0	1.5	50	1	0	1	0	NA	NA	NA	NA	NA
Namulonge	C1	UG15F246P009	3	1	0	1	0	1	0	1	0	NA	NA	0	0	NA
Namulonge	C1	UG15F246P010	3	1	0	1	0	1	0	1	0	NA	NA	NA	NA	NA
Namulonge	C1	UG15F246P504	7	1	0	1.3	20	1	0	1	0	1.4375	37.5	0.183333333	0.108910891	NA
Namulonge	C1	UG15F248P001	7	1	0	1.14	14.29	1	0	1	0	1	0	0.192	0.13832853	NA
Namulonge	C1	UG15F248P006	5	1	0	1	0	1	0	1.5	50	1.363636364	27.27272727	0.99	0.38976378	NA
Namulonge	C1	UG15F248P008	NA	1	0	1	0	1.67	66.67	1	0	2.2	60	0.19	0.256756757	NA
Namulonge	C1	UG15F249P001	3	1	0	1	0	1	0	1.2	20	3.25	100	0.2	0.186046512	NA
Namulonge	C1	UG15F249P003	7	1	0	1	0	1	0	1	0	3.789473684	94.73684211	0.238333333	0.175891759	NA
Namulonge	C1	UG15F249P004	5	1	0	1	0	1	0	1	0	1.294	20	0.358333333	0.263803681	36.85844156
Namulonge	C1	UG15F249P006	3	1	0	1	0	1	0	1	0	1	0	0.146666667	0.226804124	NA
Namulonge	C1	UG15F249P007	5	1	0	1	0	1	0	1	0	1	0	0.173	0.247851003	NA
Namulonge	C1	UG15F249P016	3	1	0	1	0	1	0	1	0	1	0	0.128333333	0.25	NA
Namulonge	C1	UG15F249P017	3	1	0	1	0	1	0	1	0	1	0	0.16	0.326530612	NA
Namulonge	C1	UG15F250P006	3	1	0	2.33	66.67	1.67	33.33	1.33	33.33	NA	NA	NA	NA	NA
Namulonge	C1	UG15F251P006	7	1	0	1	0	1	0	1	0	NA	NA	NA	NA	NA
Namulonge	C1	UG15F251P018	3	1	0	1	0	1	0	1	0	1	0	0.1	0.25	NA
Namulonge	C1	UG15F251P021	3	1.14	14.29	1	0	1	0	1	0	1	0	0.075	0.130434783	NA
Namulonge	C1	UG15F251P022	7	1	0	1	0	1	0	1	0	1	0	0.133333333	0.285714286	NA
Namulonge	C1	UG15F251P022	7	1	0	1	0	1	0	1	0	1.4	10	0.3	0.279069767	NA
Namulonge	C1	UG15F251P022	7	1	0	1	0	1	0	1	0	1	0	0.133333333	0.285714286	NA
Namulonge	C1	UG15F251P022	7	1	0	1	0	1	0	1	0	1.4	10	0.3	0.279069767	NA
Namulonge	C1	UG15F251P024	7	1	0	1	0	1	0	1	0	1.086956522	4.347826087	1.3125	0.323076923	NA
Namulonge	C1	UG15F251P025	3	1	0	3	100	1	0	1.71	71.43	NA	NA	0	0	NA
Namulonge	C1	UG15F251P026	7	1	0	2.89	100	1.33	33.33	2.33	88.89	1.857142857	57.14285714	0.134444444	0.131378936	NA
Namulonge	C1	UG15F251P027	3	1	0	1	0	1	0	1	0	1.2	20	0.083333333	0.15625	NA
Namulonge	C1	UG15F251P028	7	1	0	3.22	88.89	1	0	3.44	100	1	0	0.011666667	0.01065449	NA
Namulonge	C1	UG15F251P029	7	2.29	85.71	1	0	2	85.71	1	0	1.363636364	27.27272727	0.23625	0.082568807	41.628
Namulonge	C1	UG15F251P519	7	1	0	1.4	40	1	0	1	0	1	0	0.065	0.049429658	NA
Namulonge	C1	UG15F251P528	3	1	0	1	0	1	0	1	0	1.666666667	16.66666667	0.48125	0.277978339	NA
Namulonge	C1	UG15F251P530	3	1	0	2	50	1	0	1.67	50	1.722222222	44.44444444	0.48	0.303797468	37.60961538
Namulonge	C1	UG15F252P001	5	1	0	2	83.33	1	0	1.67	66.67	1.833333333	33.33333333	0.049	0.026500811	NA
Namulonge	C1	UG15F252P506	3	1	0	1	0	1	0	1	0	NA	NA	NA	NA	NA
Namulonge	C1	UG15F253P001	3	1	0	1.13	12.5	1	0	1	0	2.222222222	77.77777778	0.29	0.563106796	NA
Namulonge	C1	UG15F253P004	3	1	0	1	0	NA	NA	NA	NA	NA	NA	NA	NA	NA
Namulonge	C1	UG15F253P005	5	1	0	1	0	1	0	1	0	NA	NA	NA	NA	NA
Namulonge	C1	UG15F253P501	7	1.86	71.43	1	0	1	0	1	0	1.142857143	14.28571429	0.27	0.118942731	NA
Namulonge	C1	UG15F254P001	5	1	0	1.22	11.11	1	0	1.22	22.22	1.2	20	0.348	0.199084668	NA
Namulonge	C1	UG15F254P002	3	1	0	1.2	20	1	0	1	0	4	100	0.175	0.104477612	NA
Namulonge	C1	UG15F254P505	3	1	0	1.6	60	1	0	1	0	1	0	0.325	0.302325581	32.57383178
Namulonge	C1	UG15F255P003	5	1	0	1	0	1	0	1	0	1	0	0.066666667	0.090909091	NA
Namulonge	C1	UG15F255P009	3	1	0	2.75	100	1	0	1.6	60	1	0	0.2	0.210526316	NA
Namulonge	C1	UG15F257P007	7	1	0	1	0	3	100	1	0	3.8	90	0.066666667	0.027777778	NA
Namulonge	C1	UG15F257P008	5	1.29	14.29	1	0	1	0	1.14	14.29	2.8	100	0.25	0.25	NA
Namulonge	C1	UG15F257P010	3	3	100	1	0	2	100	1	0	NA	NA	NA	NA	NA
Namulonge	C1	UG15F258P002	7	1	0	1	0	1	0	1.22	22.22	NA	NA	NA	NA	NA
Namulonge	C1	UG15F258P003	3	1	0	1	0	1.2	20	1	0	NA	NA	NA	NA	NA
Namulonge	C1	UG15F258P004	7	1	0	1	0	1	0	1	0	NA	NA	NA	NA	NA
Namulonge	C1	UG15F258P505	3	1	0	2.1	60	1	0	2.1	60	NA	NA	NA	NA	NA
Namulonge	C1	UG15F262P006	3	1	0	1	0	1	0	1.25	25	1	0	0.2	0.214285714	NA
Namulonge	C1	UG15F262P010	5	1	0	1.5	25	1	0	2.33	66.67	1	0	0.195	0.206349206	NA
Namulonge	C1	UG15F262P012	7	1	0	2.29	85.71	1	0	1.57	42.86	1.538461538	38.46153846	0.72	0.174757282	NA
Namulonge	C1	UG15F262P013	5	1	0	1	0	1	0	1	0	1	0	0.4	0.117647059	NA
Namulonge	C1	UG15F262P020	5	1	0	4	100	1	0	2	100	NA	NA	NA	NA	NA
Namulonge	C1	UG15F262P021	7	1.25	25	2.88	75	1.13	12.5	1.5	50	1.02173913	2.173913043	0.916666667	0.333333333	NA
Namulonge	C1	UG15F262P031	3	1	0	1	0	1	0	1	0	NA	NA	NA	NA	NA
Namulonge	C1	UG15F262P032	5	1	0	1	0	1	0	1	0	4.5	100	0.061428571	0.109414758	31.70973451
Namulonge	C1	UG15F262P034	7	1	0	1	0	1.25	12.5	1.25	25	2.642857143	42.85714286	0.228571429	0.137931034	NA
Namulonge	C1	UG15F262P036	7	1	0	1	0	1	0	1	0	NA	NA	0	0	29.62227723
Namulonge	C1	UG15F262P037	7	1	0	2.25	62.5	1.25	12.5	1.63	62.5	NA	NA	0	0	NA
Namulonge	C1	UG15F262P037	7	1	0	2.25	62.5	1.25	12.5	1.63	62.5	2.555555556	88.88888889	0.29875	0.102180419	38.26069364
Namulonge	C1	UG15F262P037	3	1	0	2	100	1	0	1	0	NA	NA	0	0	NA
Namulonge	C1	UG15F262P037	3	1	0	2	100	1	0	1	0	2.555555556	88.88888889	0.29875	0.102180419	38.26069364
Namulonge	C1	UG15F262P038	5	1	0	2.78	77.78	1	0	2.22	88.89	1	0	0.1	0.038461538	NA
Namulonge	C1	UG15F262P045	7	1	0	1.4	20	1	0	1.2	20	3	100	0.00875	0.011456628	NA
Namulonge	C1	UG15F262P045	7	1	0	1.4	20	1	0	1.2	20	NA	NA	0	0	NA
Namulonge	C1	UG15F262P045	5	1	0	1	0	1	0	1	0	3	100	0.00875	0.011456628	NA
Namulonge	C1	UG15F262P045	5	1	0	1	0	1	0	1	0	NA	NA	0	0	NA
Namulonge	C1	UG15F262P046	7	1	0	1.75	37.5	1	0	2.25	75	1	0	0.225	0.183673469	NA
Namulonge	C1	UG15F262P049	NA	1	0	1	0	1.25	25	1	0	1	0	0.2425	0.108138239	NA
Namulonge	C1	UG15F262P051	5	1	0	2.5	83.33	1.33	16.67	1.5	33.33	1.084	10	0.461666667	0.257195915	35.74035088
Namulonge	C1	UG15F262P052	3	3	100	1	0	2	100	1	0	1.5	25	NA	0.945205479	NA
Namulonge	C1	UG15F262P055	7	1	0	1	0	1.2	20	1	0	1	0	0.11	0.049217002	NA
Namulonge	C1	UG15F262P060	7	1	0	3	85.71	1.57	28.57	2.43	71.43	4	100	0.04	0.025974026	NA
Namulonge	C1	UG15F262P061	7	2	50	1	0	1	0	1	0	1	0	0.4	0.126984127	NA
Namulonge	C1	UG15F262P063	5	1	0	1	0	1	0	1	0	1	0	0.076666667	0.103139013	NA
Namulonge	C1	UG15F262P064	7	1	0	1	0	1	0	1.17	16.67	1.25	25	0.533333333	0.336842105	NA
Namulonge	C1	UG15F262P065	3	1	0	1	0	1	0	1	0	NA	NA	NA	NA	NA
Namulonge	C1	UG15F262P513	7	1.22	22.22	1.33	33.33	1	0	1.89	66.67	1	0	0.153333333	0.116161616	NA
Namulonge	C1	UG15F263P001	7	1	0	1.44	22.22	1	0	1.22	22.22	1.833333333	25	0.69125	0.24545051	32.84954545
Namulonge	C1	UG15F263P004	5	1	0	3.67	100	1	0	2.83	100	NA	NA	NA	NA	NA
Namulonge	C1	UG15F263P503	3	1	0	1.17	16.67	1	0	1	0	NA	NA	NA	NA	NA
Namulonge	C1	UG15F265P001	5	1	0	1	0	1	0	1	0	1.1825	18.75	0.7	0.090909091	31.8704918
Namulonge	C1	UG15F269P001	3	1	0	1	0	1	0	1	0	1	0	0.5	0.333333333	NA
Namulonge	C1	UG15F271P008	3	1	0	1.57	42.86	1	0	1.71	71.43	NA	NA	NA	NA	NA
Namulonge	C1	UG15F272P001	7	1.14	14.29	1	0	1	0	1	0	3.615384615	84.61538462	0.816666667	0.189189189	23.39865471
Namulonge	C1	UG15F272P002	7	1	0	1.67	33.33	1	0	1.67	66.67	1	0	0.033333333	0.047619048	NA
Namulonge	C1	UG15F272P003	5	1	0	1.14	14.29	1	0	1	0	1	0	0.15	0.230769231	NA
Namulonge	C1	UG15F272P004	7	1	0	1	0	1.6	60	1	0	1	0	1	0.12195122	NA
Namulonge	C1	UG15F274P001	7	1	0	1	0	1	0	1	0	NA	NA	0	0	NA
Namulonge	C1	UG15F274P504	5	1	0	2.3	60	1	0	2.1	80	1.454545455	18.18181818	0.36875	0.236947791	38.75390071
Namulonge	C1	UG15F276P001	3	1	0	1	0	1	0	1	0	NA	NA	NA	NA	NA
Namulonge	C1	UG15F276P002	3	1.29	28.57	3.29	85.71	1.29	28.57	2.88	87.5	1.5	40	0.412857143	0.253731343	NA
Namulonge	C1	UG15F276P008	7	1	0	1	0	1	0	1	0	NA	NA	NA	NA	NA
Namulonge	C1	UG15F276P014	7	1	0	1	0	1	0	1	0	NA	NA	NA	NA	NA
Namulonge	C1	UG15F276P015	7	1	0	1.3	20	1	0	1.3	20	NA	NA	NA	NA	NA
Namulonge	C1	UG15F276P020	3	1	0	1	0	1	0	1	0	1	0	0.5675	0.335302806	NA
Namulonge	C1	UG15F278P001	7	1	0	1	0	1	0	1	0	NA	NA	NA	NA	NA
Namulonge	C1	UG15F278P003	5	1	0	1	0	1	0	1	0	1.857142857	42.85714286	0.457142857	0.220689655	NA
Namulonge	C1	UG15F278P004	5	1	0	1	0	1	0	1	0	1	0	0.0204	0.05362776	NA
Namulonge	C1	UG15F278P502	3	1	0	1	0	1	0	1	0	1	0	0.3	0.2	NA
Namulonge	C1	UG15F278P503	5	1	0	1.67	33.33	2	66.67	1	0	1	0	0.2475	0.137691238	NA
Namulonge	C1	UG15F278P504	5	1	0	3.5	100	1	0	1	0	NA	NA	0	0	NA
Namulonge	C1	UG15F279P001	7	1	0	1	0	1	0	1	0	NA	NA	NA	NA	NA
Namulonge	C1	UG15F281P009	3	1	0	1	0	1.71	71.43	1	0	1	0	0.471428571	0.196428571	NA
Namulonge	C1	UG15F281P012	5	1	0	1	0	1	0	1	0	NA	NA	0	0	NA
Namulonge	C1	UG15F281P514	3	1.29	28.57	2.57	57.14	1	0	1.75	50	1.363636364	27.27272727	0.441428571	0.507389163	NA
Namulonge	C1	UG15F281P528	3	1	0	1	0	1	0	1	0	1	0	0.116666667	0.189189189	NA
Namulonge	C1	UG15F284P001	3	1	0	1.25	25	1	0	1.33	33.33	NA	NA	NA	NA	NA
Namulonge	C1	UG15F284P002	5	1	0	1	0	1.38	37.5	1	0	1	0	0.156875	0.082268109	NA
Namulonge	C1	UG15F284P502	5	1	0	4.8	100	1	0	3.8	100	NA	NA	0	0	NA
Namulonge	C1	UG15F288P002	NA	1	0	1	0	1	0	1	0	2	46.15384615	0.693333333	0.342105263	27.82885154
Namulonge	C1	UG15F289P006	3	1	0	1	0	1.13	12.5	1	0	NA	NA	NA	NA	NA
Namulonge	C1	UG15F289P503	5	1	0	4.75	100	1	0	4.75	100	2	25	0.075	0.090909091	NA
Namulonge	C1	UG15F290P002	3	1	0	1	0	1	0	1	0	1.2	20	NA	0.111111111	NA
Namulonge	C1	UG15F291P001	3	1	0	1.25	12.5	1	0	1	0	NA	NA	NA	NA	NA
Namulonge	C1	UG15F291P012	7	1	0	1	0	1	0	1	0	1.111111111	11.11111111	0.4	0.3125	NA
Namulonge	C1	UG15F291P016	7	1	0	1	0	1	0	1	0	1.916666667	58.33333333	0.315	0.212598425	NA
Namulonge	C1	UG15F293P001	7	1	0	1	0	1	0	1	0	1.166666667	16.66666667	0.175	0.068627451	NA
Namulonge	C1	UG15F294P001	7	1	0	1	0	1	0	1	0	1	0	1	0.454545455	NA
Namulonge	C1	UG15F296P008	3	1	0	1.67	33.33	1.33	33.33	1	0	NA	NA	NA	NA	NA
Namulonge	C1	UG15F302P004	7	1	0	1	0	2.11	66.67	1	0	1.347826087	21.73913043	0.666666667	0.166666667	NA
Namulonge	C1	UG15F302P007	5	1	0	1	0	1	0	1	0	2.8	60	0.32	0.466019417	NA
Namulonge	C1	UG15F302P011	5	1	0	1.2	20	1	0	1.2	20	2.333333333	33.33333333	0.08	0.038461538	NA
Namulonge	C1	UG15F302P012	5	1	0	1	0	1	0	1	0	1	0	0.115	0.237113402	NA
Namulonge	C1	UG15F302P014	7	1	0	1	0	1.25	25	1	0	2.625	62.5	0.46	0.18699187	NA
Namulonge	C1	UG15F302P016	7	1	0	1	0	1	0	1	0	1.125	12.5	2.433333333	0.388297872	NA
Namulonge	C1	UG15F302P017	7	1	0	1	0	1	0	1	0	1.347826087	17.39130435	0.643333333	0.562682216	NA
Namulonge	C1	UG15F302P018	5	1	0	1	0	2.1	60	1	0	1.045454545	4.545454545	0.411111111	0.291338583	31.48745387
Namulonge	C1	UG15F302P023	5	1	0	1.29	14.29	1	0	1	0	2	60	0.23	0.116161616	NA
Namulonge	C1	UG15F302P513	7	1.33	33.33	1.67	66.67	1	0	1	0	1.125	12.5	0.4	0.272727273	NA
Namulonge	C1	UG15F304P001	7	1	0	1	0	1.67	66.67	1	0	NA	NA	NA	NA	NA
Namulonge	C1	UG15F306P002	7	1.8	80	1	0	1.8	80	1	0	4.928571429	100	1.025	0.312977099	NA
Namulonge	C1	UG15F306P005	3	1	0	1	0	1	0	1	0	NA	NA	NA	NA	NA
Namulonge	C1	UG15F306P006	7	1	0	1	0	1	0	1.33	22.22	NA	NA	NA	NA	NA
Namulonge	C1	UG15F306P007	7	1	0	1	0	1	0	1	0	1.5	16.66666667	0.996	0.415692821	NA
Namulonge	C1	UG15F306P009	7	1.33	33.33	1	0	1.33	16.67	1.5	33.33	1	0	1.533333333	0.218009479	NA
Namulonge	C1	UG15F306P010	5	1.22	22.22	1	0	1.75	37.5	1	0	1.227272727	22.72727273	0.733333333	0.285714286	NA
Namulonge	C1	UG15F306P011	7	1	0	1	0	1	0	1	0	NA	NA	NA	NA	NA
Namulonge	C1	UG15F306P013	5	1	0	1	0	1	0	1	0	NA	NA	NA	NA	NA
Namulonge	C1	UG15F306P014	3	1	0	1	0	1.89	88.89	1	0	2.652173913	56.52173913	0.6325	0.331585845	31.16081633
Namulonge	C1	UG15F306P015	5	1	0	3	66.67	1	0	3	100	2	100	0.153333333	0.18699187	NA
Namulonge	C1	UG15F306P016	7	1	0	1	0	1	0	1	0	NA	NA	NA	NA	NA
Namulonge	C1	UG15F306P018	3	1	0	1	0	1	0	1	0	NA	NA	NA	NA	NA
Namulonge	C1	UG15F306P020	7	1	0	1	0	1	0	1	0	1	0	0.4	0.5	NA
Namulonge	C1	UG15F306P022	5	1	0	1	0	1.17	16.67	1	0	3.602631579	73.68421053	1.778	0.496925657	26.0970684
Namulonge	C1	UG15F306P023	5	1	0	1	0	1	0	1	0	1	0	0.6825	0.558282209	32.26685879
Namulonge	C1	UG15F306P025	7	1	0	1	0	1	0	1	0	2.294117647	76.47058824	1.571666667	0.370821864	NA
Namulonge	C1	UG15F306P028	7	1	0	1	0	1.14	14.29	1	0	1.055555556	5.555555556	0.943333333	0.303322615	NA
Namulonge	C1	UG15F306P031	7	1	0	1.57	28.57	1	0	1.33	33.33	1.829268293	41.46341463	1.0375	0.241982507	34.83963964
Namulonge	C1	UG15F306P033	7	1	0	1	0	1	0	1	0	1.142857143	14.28571429	0.705	0.319727891	NA
Namulonge	C1	UG15F306P034	7	1	0	1	0	1	0	1	0	NA	NA	NA	NA	NA
Namulonge	C1	UG15F307P001	3	1.71	57.14	1.14	14.29	1.86	85.71	1	0	1	0	0.216666667	0.191176471	NA
Namulonge	C1	UG15F307P002	3	3	75	1	0	2	100	1	0	NA	NA	NA	NA	NA
Namulonge	C1	UG15F307P003	5	1.13	12.5	1	0	1	0	1	0	NA	NA	NA	NA	NA
Namulonge	C1	UG15F307P011	5	1.75	75	1	0	1.38	37.5	1	0	1.5	50	0.2	0.115384615	NA
Namulonge	C1	UG15F307P012	7	1	0	1	0	1	0	1	0	2.222222222	33.33333333	0.148	0.134790528	NA
Namulonge	C1	UG15F307P013	7	1	0	1	0	1	0	1	0	1	0	0.15	0.183673469	NA
Namulonge	C1	UG15F307P014	7	2.1	80	1	0	1.9	80	1	0	3.045454545	95.45454545	0.453333333	0.300441826	NA
Namulonge	C1	UG15F307P015	5	2.11	66.67	1	0	1	0	1.44	44.44	1.142857143	14.28571429	0.63875	0.298655757	28.20752212
Namulonge	C1	UG15F311P002	3	3	100	1	0	3	100	1	0	1	0	0.3	0.340909091	NA
Namulonge	C1	UG15F312P002	7	1.11	11.11	1	0	1	0	1	0	1.368421053	31.57894737	0.633333333	0.296875	NA
Namulonge	C1	UG15F312P003	7	1	0	1	0	1	0	1.14	14.29	4	100	0.2	0.107526882	NA
Namulonge	C1	UG15F312P004	5	1	0	1	0	NA	NA	NA	NA	NA	NA	0	0	NA
Namulonge	C1	UG15F312P005	3	1	0	1	0	1.33	33.33	1	0	1	0	0.15	0.3	NA
Namulonge	C1	UG15F312P007	5	1	0	1	0	1	0	1	0	1	0	0.166666667	0.105263158	NA
Namulonge	C1	UG15F312P009	7	1	0	1	0	1	0	1	0	1	0	0.466666667	0.17721519	NA
Namulonge	C1	UG15F312P501	5	2	100	1	0	1.5	50	1	0	NA	NA	0	0	NA
Namulonge	C1	UG15F314P001	NA	1	0	1	0	1	0	1	0	NA	NA	NA	NA	NA
Namulonge	C1	UG15F318P002	7	1	0	1	0	1	0	1.17	16.67	2.92	80	2.3	0.433962264	34.77665615
Namulonge	C1	UG15F318P004	5	1	0	1	0	1.2	20	1	0	2.6	40	0.096	0.220183486	NA
Namulonge	C1	UG15F318P005	7	1	0	1	0	2.75	75	1	0	5	100	0.225	0.075630252	35.296
Namulonge	C1	UG15F321P001	3	1	0	1	0	1	0	1	0	3	100	0.033333333	0.028571429	NA
Namulonge	C1	UG15F321P003	5	1	0	1	0	1	0	1	0	1	0	0.166666667	0.263157895	NA
Namulonge	C1	UG15F321P004	3	1	0	4.57	100	1	0	3.5	100	NA	NA	0	0	NA
Namulonge	C1	UG15F321P005	7	1	0	1	0	1	0	1	0	1.272727273	9.090909091	1.673333333	0.500998004	24.72661597
Namulonge	C1	UG15F322P001	7	1.75	75	1	0	2.63	87.5	1	0	NA	NA	NA	NA	NA
Namulonge	C1	UG15F322P004	5	1	0	1	0	1	0	1	0	1	0	0.166666667	0.285714286	NA
Namulonge	C1	UG15F322P006	7	1	0	1	0	1	0	1	0	2.173913043	58.69565217	1.5	0.413793103	35.26983471
Namulonge	C1	UG15F322P007	5	2.4	80	1	0	1.8	70	1	0	1.28	10	1.2	0.347826087	34.16681716
Namulonge	C1	UG15F322P501	3	1.4	20	1.4	40	3	100	1	0	1.555555556	44.44444444	0.726	0.341486359	30.30346154
Namulonge	C1	UG15F325P001	7	1	0	1.5	25	1	0	1	0	3.2	100	0.166666667	0.083333333	NA
Namulonge	C1	UG15F325P005	NA	1	0	1	0	1	0	2	100	NA	NA	NA	NA	NA
Namulonge	C1	UG15F325P007	3	1	0	2.89	77.78	1	0	2.56	66.67	NA	NA	NA	NA	NA
Namulonge	C1	UG15F325P008	NA	1	0	1	0	1	0	1	0	2.5	75	0.333333333	0.25	NA
Namulonge	C1	UG15F325P009	5	1	0	1	0	1	0	1	0	NA	NA	0	0	NA
Namulonge	C1	UG15F325P010	7	1	0	1	0	1	0	1	0	NA	NA	0	0	NA
Namulonge	C1	UG15F325P011	3	2	50	1	0	1	0	1	0	NA	NA	0	0	NA
Namulonge	C1	UG15F325P012	7	1	0	1	0	1	0	1	0	1	0	0.1	0.083333333	NA
Namulonge	C1	UG15F325P017	7	1	0	4.75	100	1	0	3.2	100	2.2	60	0.166666667	0.166666667	NA
Namulonge	C1	UG15F325P018	3	2	100	1	0	1	0	1	0	NA	NA	NA	NA	NA
Namulonge	C1	UG15F325P019	7	1	0	4.5	100	1	0	2	100	NA	NA	0	0	NA
Namulonge	C1	UG15F325P020	7	1.43	28.57	2.57	71.43	1	0	2	50	1	0	0.1	0.066666667	NA
Namulonge	C1	UG15F325P021	3	1	0	1	0	1.67	33.33	1	0	2.333333333	100	0.333333333	0.333333333	NA
Namulonge	C1	UG15F325P023	NA	1	0	5	100	1	0	3	100	NA	NA	NA	NA	NA
Namulonge	C1	UG15F325P025	5	1	0	1	0	1	0	1	0	NA	NA	0	0	NA
Namulonge	C1	UG15F325P028	3	1	0	1	0	NA	NA	NA	NA	NA	NA	NA	NA	NA
Namulonge	C1	UG15F325P029	5	1.25	12.5	2.38	75	1	0	1.8	80	4.25	100	0.1	0.090909091	NA
Namulonge	C1	UG15F325P506	7	1	0	4	100	1	0	4	100	NA	NA	0	0	NA
Namulonge	C1	UG15F325P507	7	1	0	1.67	33.33	1	0	1.5	50	1.75	50	0.5	0.4	NA
Namulonge	C1	UG15F325P508	5	1	0	2.67	83.33	1.67	33.33	1.67	50	2.666666667	66.66666667	0.133333333	0.088888889	NA
Namulonge	C1	UG15F325P512	7	1	0	3	75	1	0	3.25	100	1	0	0.125	0.142857143	NA
Namulonge	C1	UG15F325P513	7	1	0	3.6	90	1.1	10	2.1	90	NA	NA	NA	NA	NA
Namulonge	C1	UG15F325P516	5	1	0	3.67	100	1	0	2.78	100	3.5	85.71428571	0.166666667	0.142857143	23.3880597
Namulonge	C1	UG15F325P520	7	1	0	2.88	87.5	1	0	1.88	62.5	1.083333333	8.333333333	0.6	0.428571429	18.6509901
Namulonge	C1	UG15F325P527	5	1	0	3.17	100	1	0	2	60	NA	NA	0	0	NA
Namulonge	C1	UG15F325P528	3	2.67	100	2.33	66.67	1.67	66.67	1.33	33.33	3.5	100	0.25	0.384615385	NA
Namulonge	C1	UG15F325P529	5	1.5	50	1.75	25	1.5	50	1.75	25	1	0	0.126666667	0.355140187	NA
Namulonge	C1	UG15F326P001	3	1	0	2.88	87.5	1	0	2.63	75	NA	NA	NA	NA	NA
Namulonge	C1	UG15F326P502	5	1	0	1.2	20	1	0	1	0	2.333333333	33.33333333	0.35	0.384615385	NA
Namulonge	C1	UG15F333P522	7	1	0	1	0	1.2	20	1.1	10	1.34	22	1.666666667	0.46875	NA
Namulonge	C1	UG15F352P502	7	1	0	1	0	1.4	40	1	0	1.25	12.5	0.245555556	0.253731343	29.27540984
Namulonge	C1	UG15F353P502	3	1	0	1	0	1	0	1	0	3	64.28571429	1.24	0.696629213	NA
Namulonge	C1	UG15F354P502	3	1	0	1	0	1	0	1	0	1	0	0.14	0.27184466	NA
Namulonge	C1	UG15F357P501	3	1	0	2.33	66.67	1	0	3	100	NA	NA	0	0	NA
Namulonge	C1	UG15F361P511	3	1.17	16.67	1	0	1	0	1	0	1.25	16.66666667	0.375	0.428571429	NA
Namulonge	C1	UG15F361P517	5	1	0	1	0	1	0	1	0	1	0	0.4	0.4	NA
Namulonge	C1	UG15F362P506	3	1	0	1	0	1	0	1	0	1	0	0.135	0.303370787	NA
Namulonge	C1	UG15F363P505	5	1	0	1	0	1	0	1	0	2.666666667	100	0.05	0.066666667	NA
Namulonge	C1	UG15F364P502	5	1	0	1	0	1	0	1	0	4.6	100	0.9	0.529411765	NA
Namulonge	C1	UG15F365P504	5	1.44	11.11	1	0	1	0	1	0	5	100	0.055555556	0.082644628	NA
Namulonge	C1	UG15F366P503	7	1	0	1	0	1	0	1	0	NA	NA	0	0	NA
Namulonge	C1	UG15F368P501	3	1	0	2.25	50	1	0	2	87.5	1	0	0.185714286	0.139784946	NA
Namulonge	C1	UG15F372P502	7	1	0	1.43	28.57	1	0	1.33	16.67	1	0	0.0975	0.072356215	NA
Namulonge	C1	UG15F375P524	7	1.25	25	2.5	50	1.5	50	1.25	25	1.5	33.33333333	0.46	0.132947977	NA
Namulonge	C1	UG15F377P507	3	1	0	1.14	14.29	1	0	1.13	12.5	1	0	0.05	0.049180328	NA
Namulonge	C1	UG15F380P502	NA	1.67	33.33	2.33	66.67	1.5	50	1	0	NA	NA	0	NA	NA
Namulonge	C1	UG15F396P501	3	1.33	33.33	1	0	1	0	1	0	1	0	0.033333333	0.166666667	NA
Namulonge	C1	UG15F397P501	5	1	0	3.22	77.78	1	0	3	100	1	0	0.095	0.097938144	NA
Namulonge	C1	UG15F425P501	3	1	0	1	0	1	0	1	0	5	100	0.1	0.130434783	NA
Namulonge	C1	UG15F428P004	7	1.75	75	1	0	2.5	75	1	0	4	100	0.225	0.310344828	NA
Namulonge	C1	UG15F429P003	5	1	0	1	0	1	0	1	0	3.285714286	100	0.266666667	0.347826087	NA
Namulonge	C1	UG15F429P004	NA	2	100	1	0	1.5	50	1.5	50	1	0	0.5	0.5	NA
Namulonge	C1	UG15F430P012	3	2.14	100	1	0	1	0	1	0	NA	NA	0	0	NA
Namulonge	C1	UG15F430P013	3	1	0	1	0	1	0	1	0	2.5	100	0.25	0.333333333	NA
Namulonge	C1	UG15F430P017	3	1	0	1	0	NA	NA	NA	NA	1.538461538	30.76923077	0.666666667	0.444444444	38.76148649
Namulonge	C1	UG15F430P017	3	1	0	1	0	NA	NA	NA	NA	NA	NA	NA	NA	NA
Namulonge	C1	UG15F430P017	3	1	0	1	0	1.33	33.33	1	0	1.538461538	30.76923077	0.666666667	0.444444444	38.76148649
Namulonge	C1	UG15F430P017	3	1	0	1	0	1.33	33.33	1	0	NA	NA	NA	NA	NA
Namulonge	C1	UG15F430P504	7	2	100	1	0	2.75	87.5	1	0	1.315789474	10.52631579	0.857142857	0.4	25.1412234
Namulonge	C1	UG15F430P511	5	1	0	1.33	33.33	3	100	1	0	5	100	0.047	0.019207192	NA
Namulonge	C1	UG15F433P506	3	1	0	2.57	100	1	0	1.5	50	1	0	0.5	0.401606426	NA
Namulonge	C1	UG15F437P001	3	1.5	25	1	0	1	0	1	0	NA	NA	0	0	NA
Namulonge	C1	UG160001	3	3	100	1	0	1.17	16.67	1	0	1	0	0.083333333	0.2	NA
Namulonge	C1	UG160002	3	1.86	71.43	1	0	1.43	28.57	1	0	NA	NA	0	0	NA
Namulonge	C1	UG160004	5	1	0	3.17	83.33	1	0	2.8	100	1	0	0.1875	0.272727273	NA
Namulonge	C1	UG160005	7	1	0	1	0	1	0	1	0	1	0	0.01	0.013157895	NA
Namulonge	C1	UG160006	5	1.22	22.22	2.33	55.56	1	0	2.11	55.56	1	0	0.433333333	0.426229508	35.75586592
Namulonge	C1	UG160007	NA	1	0	1	0	1	0	1.29	28.57	1.076923077	7.692307692	0.416666667	0.2	NA
Namulonge	C1	UG160008	3	1	0	1.83	33.33	1	0	2.2	80	NA	NA	0	0	NA
Namulonge	C1	UG160009	5	1	0	3.83	100	1	0	3	100	NA	NA	0	0	NA
Namulonge	C1	UG160010	5	1	0	1	0	1	0	1	0	1	0	0.25	0.25	NA
Namulonge	C1	UG160011	3	1	0	1	0	1	0	1	0	1	0	0.034285714	0.045801527	NA
Namulonge	C1	UG160012	3	1	0	2.33	77.78	1	0	1.56	55.56	1.2	20	0.188888889	0.548387097	45.08181818
Namulonge	C1	UG160013	3	1	0	3.25	100	1	0	1.88	62.5	1	0	0.14	0.21875	NA
Namulonge	C1	UG160014	7	1	0	1	0	1.33	33.33	1	0	1.083333333	8.333333333	1.066666667	0.424778761	35.45502283
Namulonge	C1	UG160015	7	1	0	1	0	1.17	16.67	1	0	3.666666667	100	0.25	0.151515152	42.02375
Namulonge	C1	UG160016	7	1	0	2.9	90	1	0	1.7	50	1.020408163	2.040816327	0.6	0.333333333	32.74065282
Namulonge	C1	UG160017	3	1	0	3.29	100	1	0	2.71	100	1	0	0.3	0.339622642	NA
Namulonge	C1	UG160019	7	1	0	1.75	62.5	1	0	1.25	25	1	0	0.662857143	0.481327801	29.18956743
Namulonge	C1	UG160020	5	1	0	4	100	1	0	4	100	1	0	0.0625	0.142857143	NA
Serere	C1	UG15F001P001	7	3.25	100	1	0	1.63	62.5	1	0	1.017857143	1.785714286	4.071428571	0.612903226	40.37327189
Serere	C1	UG15F001P001	7	1.88	87.5	1	0	1.38	37.5	1	0	1.017857143	1.785714286	4.071428571	0.612903226	40.37327189
Serere	C1	UG15F002P001	7	1.4	20	1.4	20	1.3	20	1.3	30	1	0	2.4	0.4	17.09547739
Serere	C1	UG15F002P002	7	2.57	85.71	1	0	1.43	42.86	1	0	2.545454545	63.63636364	1.071428571	0.535714286	38.00668896
Serere	C1	UG15F004P001	7	1.17	16.67	1	0	2.5	100	1	0	3.096774194	74.19354839	2.25	0.710526316	30.06521739
Serere	C1	UG15F005P002	5	2.14	100	1	0	2.71	85.71	1	0	NA	NA	NA	NA	NA
Serere	C1	UG15F006P001	7	1.3	20	1	0	1.5	30	1	0	1.178571429	12.5	4.777777778	0.716666667	43.95481928
Serere	C1	UG15F006P002	7	3	100	1	0	3	100	1	0	NA	NA	NA	NA	NA
Serere	C1	UG15F006P003	7	3	100	1	0	3	100	1	0	3.5	100	0.5	0.5	NA
Serere	C1	UG15F006P505	7	1.5	50	1.25	25	1	0	1	0	1	0	0.75	0.428571429	NA
Serere	C1	UG15F007P003	7	1.9	90	1	0	2	70	1	0	3	67.85714286	2.7	0.391304348	45.17905405
Serere	C1	UG15F007P004	7	2	100	1	0	1	0	1	0	1.040816327	4.081632653	4.75	0.612903226	42.06976744
Serere	C1	UG15F007P005	3	1	0	1	0	2.33	66.67	1	0	1	0	1.25	0.555555556	NA
Serere	C1	UG15F007P007	5	1.2	20	1	0	1.67	33.33	1	0	1	0	0.25	0.333333333	NA
Serere	C1	UG15F007P009	7	2.25	100	1.13	12.5	2.25	87.5	1	0	1.692307692	38.46153846	1.5	0.510638298	35.44542773
Serere	C1	UG15F007P010	7	2	100	1	0	1	0	2	66.67	NA	NA	NA	NA	NA
Serere	C1	UG15F007P013	7	1	0	1	0	1	0	1	0	1.035714286	3.571428571	3	0.675	42.28955224
Serere	C1	UG15F007P522	7	1	0	1.4	40	1	0	1	0	1.037037037	3.703703704	2.4	0.5	36.53383459
Serere	C1	UG15F008P001	7	1	0	1	0	1	0	1	0	NA	NA	NA	NA	NA
Serere	C1	UG15F008P001	7	1	0	1	0	1	0	1	0	1	0	5	0.714285714	35.86516854
Serere	C1	UG15F008P007	3	1	0	1	0	1	0	1	0	1.25	25	2	0.444444444	NA
Serere	C1	UG15F008P010	7	1	0	1	0	1.17	16.67	1	0	2	48.64864865	5.125	0.594202899	29.13513514
Serere	C1	UG15F008P019	3	1	0	1.88	50	1	0	1.43	42.86	1	0	3.285714286	0.638888889	45.89317507
Serere	C1	UG15F008P020	7	1	0	2	100	1	0	1	0	1	0	3.166666667	0.678571429	36.66817156
Serere	C1	UG15F008P021	7	3	100	1	0	2.5	100	1	0	1	0	0.4	0.4	NA
Serere	C1	UG15F008P022	7	1	0	1.5	25	1	0	1.5	25	1.666666667	30.55555556	4.5	0.473684211	34.37883008
Serere	C1	UG15F008P026	7	1	0	1.88	37.5	1	0	1.63	37.5	1	0	2.714285714	0.513513514	36.65879265
Serere	C1	UG15F008P030	5	2.38	100	1.25	25	2.71	100	1	0	1	0	0.857142857	0.545454545	41.11719939
Serere	C1	UG15F008P031	7	1	0	1	0	1	0	1	0	1.138888889	13.88888889	5.166666667	0.449275362	40.37327189
Serere	C1	UG15F008P032	5	1.8	80	1	0	1	0	1	0	2.352941176	70.58823529	3.2	0.507936508	NA
Serere	C1	UG15F008P033	7	2	100	1	0	1	0	1	0	1	0	NA	0.555555556	NA
Serere	C1	UG15F008P038	5	1	0	1	0	1	0	1	0	2	33.33333333	1	0.5	NA
Serere	C1	UG15F008P039	7	1.13	12.5	1	0	1	0	1	0	1.086956522	8.695652174	1.166666667	0.269230769	39.72193878
Serere	C1	UG15F008P042	7	1	0	1	0	1	0	1	0	1.857142857	57.14285714	2.5	0.384615385	NA
Serere	C1	UG15F008P048	7	1	0	1.67	33.33	1	0	1.78	44.44	1	0	2.7	0.675	45.61481481
Serere	C1	UG15F008P052	7	2.43	85.71	1	0	2.5	100	1	0	1.055555556	2.777777778	1.375	0.448979592	41.628
Serere	C1	UG15F008P055	7	1	0	1	0	1	0	1	0	NA	NA	NA	NA	37.37677054
Serere	C1	UG15F008P058	5	2	60	1	0	1	0	1	0	1.333333333	33.33333333	2	0.434782609	35.48787879
Serere	C1	UG15F008P060	7	1	0	1	0	1.25	25	1	0	1.193548387	12.90322581	5.25	0.488372093	37.30420712
Serere	C1	UG15F008P517	7	1	0	1	0	1	0	1	0	1	0	4.5	0.6	47.96
Serere	C1	UG15F008P522	NA	1	0	1	0	1	0	1	0	NA	NA	NA	NA	NA
Serere	C1	UG15F008P524	3	2	100	1	0	2	100	1	0	1	0	0.2	0.666666667	NA
Serere	C1	UG15F009P003	7	2.25	75	1	0	2.5	75	1	0	2.8	100	0.5	0.428571429	NA
Serere	C1	UG15F010P002	7	1.75	75	1	0	1	0	1	0	1	0	0.625	0.5	36.21854305
Serere	C1	UG15F010P002	7	1.75	75	1	0	1	0	1	0	1.217391304	17.39130435	1.5	0.48	45.67525773
Serere	C1	UG15F010P002	7	1	0	1	0	1	0	1	0	1	0	0.625	0.5	36.21854305
Serere	C1	UG15F010P002	7	1	0	1	0	1	0	1	0	1.217391304	17.39130435	1.5	0.48	45.67525773
Serere	C1	UG15F011P001	7	1	0	1	0	NA	NA	NA	NA	1	0	8.428571429	0.670454545	30.06521739
Serere	C1	UG15F012P001	3	2	100	1	0	3	100	1	0	1	0	0.5	0.454545455	NA
Serere	C1	UG15F015P001	7	1	0	1	0	1	0	1	0	1.039215686	1.960784314	1.9	0.678571429	36.72580645
Serere	C1	UG15F015P003	5	1	0	4	100	1	0	3.8	100	2.714285714	57.14285714	0.5	0.117647059	24.98312236
Serere	C1	UG15F015P005	7	1.38	37.5	1	0	1	0	1	0	1.739130435	43.47826087	1	0.5	34.37883008
Serere	C1	UG15F015P006	7	1.25	25	1.75	75	2	66.67	1	0	1.086956522	4.347826087	3.6	0.139534884	36.4754902
Serere	C1	UG15F015P008	5	1.38	25	1.75	62.5	1.29	14.29	1	0	1	0	2.714285714	0.716981132	NA
Serere	C1	UG15F015P011	7	1.2	20	1.2	20	1	0	1	0	1.4	13.33333333	4	0.52173913	38.79949239
Serere	C1	UG15F015P012	7	1	0	1	0	1	0	1	0	NA	NA	NA	NA	37.37677054
Serere	C1	UG15F015P014	5	1	0	1	0	1	0	1	0	1	0	1	0.740740741	NA
Serere	C1	UG15F015P016	5	1	0	4	100	1	0	3	100	1	0	2.75	0.55	NA
Serere	C1	UG15F015P021	7	1	0	1	0	1	0	1	0	1.108108108	5.405405405	2.111111111	0.612903226	NA
Serere	C1	UG15F015P022	7	1.29	14.29	1	0	1	0	1	0	1.820512821	20.51282051	2.25	0.5625	31.19474836
Serere	C1	UG15F015P023	7	1	0	1.56	33.33	1.1	10	1.2	20	1	0	1.9	0.294573643	NA
Serere	C1	UG15F015P025	7	1	0	1.5	25	1.13	12.5	1	0	1.785714286	39.28571429	1.142857143	0.347826087	37.07239819
Serere	C1	UG15F015P026	7	1	0	1.11	11.11	1	0	1	0	1	0	0.714285714	0.217391304	30.44972067
Serere	C1	UG15F015P027	7	1.2	10	1	0	1	0	1	0	4.615384615	100	0.666666667	0.285714286	19.76642336
Serere	C1	UG15F015P028	7	1	0	1	0	1	0	1	0	1	0	1	0.666666667	42.78599222
Serere	C1	UG15F015P031	7	1	0	1.2	20	1.2	20	1	0	NA	NA	NA	NA	NA
Serere	C1	UG15F015P034	5	1	0	1	0	1.11	11.11	1	0	1	0	0.714285714	0.625	38.29612756
Serere	C1	UG15F015P035	7	1	0	1	0	1	0	1	0	1.25	25	0.375	0.3	NA
Serere	C1	UG15F015P514	7	1	0	4.8	100	1	0	3.33	100	1.263157895	26.31578947	4	0.615384615	35.86516854
Serere	C1	UG15F016P001	7	1	0	1.89	55.56	1	0	1.4	20	1	0	3.8	0.633333333	37.60158311
Serere	C1	UG15F016P002	7	1.6	60	1	0	1	0	1	0	1	0	1.5	0.5	44.23529412
Serere	C1	UG15F016P004	7	1.7	60	1	0	1.5	30	1	0	2.563636364	54.54545455	4.3	0.540880503	32.16870416
Serere	C1	UG15F017P001	7	1	0	2.29	71.43	1	0	1.57	57.14	NA	NA	NA	NA	30.62412993
Serere	C1	UG15F017P002	NA	3	100	1	0	3	100	1	0	1	0	2.666666667	0.516129032	43.83043478
Serere	C1	UG15F017P003	7	1	0	1	0	1.17	16.67	1	0	NA	NA	NA	NA	41.98062954
Serere	C1	UG15F017P006	7	2.75	100	1	0	3	100	1	0	1.333333333	33.33333333	1.5	0.6	39.38541667
Serere	C1	UG15F018P501	NA	1	0	1	0	1	0	1	0	NA	NA	NA	NA	NA
Serere	C1	UG15F020P003	7	2	62.5	1	0	1.75	50	1	0	NA	NA	NA	NA	NA
Serere	C1	UG15F020P004	7	3	100	1	0	2.8	100	1	0	1	0	0.285714286	0.142857143	NA
Serere	C1	UG15F021P001	5	1	0	1	0	1	0	1	0	NA	NA	NA	NA	33.88888889
Serere	C1	UG15F021P003	5	3	100	1	0	1.67	66.67	1	0	1	0	1.5	0.5	NA
Serere	C1	UG15F021P004	7	2	100	1	0	1	0	1	0	NA	NA	NA	NA	NA
Serere	C1	UG15F021P005	3	3.17	100	1	0	3	100	1	0	2.347826087	39.13043478	0.7	0.368421053	33.88888889
Serere	C1	UG15F021P006	5	2.2	60	1	0	2.25	75	1	0	1	0	1.133333333	0.459459459	NA
Serere	C1	UG15F021P007	7	1.2	20	1	0	1.5	33.33	1	0	2.071428571	71.42857143	1	0.266666667	NA
Serere	C1	UG15F022P003	7	1	0	1	0	1	0	1	0	1.484848485	18.18181818	2.5	0.555555556	39.0620915
Serere	C1	UG15F022P501	7	1	0	1.67	33.33	1	0	1.67	33.33	1.1	10	1.25	0.442477876	42.06976744
Serere	C1	UG15F023P001	7	1.89	55.56	1	0	2.56	77.78	1	0	1.130434783	13.04347826	3.875	0.58490566	39.72193878
Serere	C1	UG15F025P002	7	1	0	1	0	2	100	1	0	NA	NA	0	0	NA
Serere	C1	UG15F025P009	3	2.14	100	1	0	2.17	83.33	1.17	16.67	1	0	0.4	0.444444444	30.81659389
Serere	C1	UG15F025P010	7	NA	NA	NA	NA	NA	NA	NA	NA	3.5	75	1	0.285714286	NA
Serere	C1	UG15F025P011	7	1.29	28.57	1	0	1.17	16.67	1	0	1.35483871	22.58064516	3.333333333	0.666666667	42.60641399
Serere	C1	UG15F025P018	NA	2.25	100	1.5	25	3	100	1	0	NA	NA	NA	NA	NA
Serere	C1	UG15F025P517	3	1.67	50	1	0	2	50	1	0	1.052631579	5.263157895	2.25	0.6	33.88888889
Serere	C1	UG15F030P001	3	1.25	25	1	0	1.8	80	1	0	1	0	1	0.5	NA
Serere	C1	UG15F030P005	7	3	100	1	0	3	100	1	0	4.666666667	100	0.75	0.333333333	NA
Serere	C1	UG15F030P006	7	1	0	1	0	1	0	1	0	3.090909091	77.27272727	2	0.428571429	42.95532646
Serere	C1	UG15F030P006	7	1	0	1	0	1	0	1	0	1.05	5	1	0.304347826	36.36619718
Serere	C1	UG15F030P006	5	3	100	1	0	2.17	83.33	1	0	3.090909091	77.27272727	2	0.428571429	42.95532646
Serere	C1	UG15F030P006	5	3	100	1	0	2.17	83.33	1	0	1.05	5	1	0.304347826	36.36619718
Serere	C1	UG15F030P009	7	1.67	66.67	3.11	77.78	1.67	33.33	2.13	62.5	1	0	3	0.54	NA
Serere	C1	UG15F030P010	7	1	0	1	0	1	0	1	0	3.625	79.16666667	3.75	0.46875	NA
Serere	C1	UG15F030P011	5	1	0	3	100	2.67	100	1	0	2	60	2	0.25	NA
Serere	C1	UG15F030P012	NA	3	100	1	0	1	0	1	0	2.25	75	2	0.8	NA
Serere	C1	UG15F030P013	5	2.22	88.89	3.89	100	1.33	33.33	2.11	77.78	2.181818182	54.54545455	0.357142857	0.333333333	38.17886179
Serere	C1	UG15F030P015	7	2.63	100	1	0	2.75	87.5	1	0	1.807692308	38.46153846	1.25	0.263157895	27.95398773
Serere	C1	UG15F030P016	7	1	0	1	0	1.75	50	1	0	1.333333333	33.33333333	7.333333333	0.628571429	40.25328947
Serere	C1	UG15F030P017	7	1	0	1	0	1	0	1	0	NA	NA	NA	NA	24.98312236
Serere	C1	UG15F030P018	7	1.43	28.57	1.14	14.29	2	75	1	0	1.444444444	20	3.6	0.580645161	38.51754386
Serere	C1	UG15F030P019	7	1.63	37.5	1	0	2.38	87.5	1	0	3.732142857	87.5	3.5625	0.612903226	NA
Serere	C1	UG15F030P516	7	2	71.43	2.86	85.71	1.86	42.86	1.57	28.57	2.947368421	89.47368421	4	0.375	47.20318725
Serere	C1	UG15F030P517	5	2	100	1	0	1	0	1	0	1	0	0.5	0.333333333	NA
Serere	C1	UG15F031P001	7	1	0	3.9	100	1	0	3.25	100	NA	NA	NA	NA	NA
Serere	C1	UG15F031P001	7	1	0	3.9	100	1	0	3.25	100	1	0	1.333333333	0.387096774	NA
Serere	C1	UG15F031P006	7	2	100	1	0	4	100	1	0	3.5	100	0.1	0.090909091	NA
Serere	C1	UG15F031P007	7	1	0	1	0	1.5	50	1	0	1	0	1.25	0.384615385	38.57034221
Serere	C1	UG15F031P009	7	1	0	1	0	1	0	1	0	1.428571429	28.57142857	2.25	0.375	41.4602649
Serere	C1	UG15F031P011	5	1	0	1.13	12.5	1	0	1	0	NA	NA	NA	NA	NA
Serere	C1	UG15F031P012	7	3.4	80	1	0	2.4	80	1	0	5	100	0.25	0.090909091	NA
Serere	C1	UG15F031P013	7	1	0	1	0	2.29	71.43	1	0	1.1	10	0.625	0.128205128	NA
Serere	C1	UG15F031P017	7	1.33	33.33	1	0	1.89	66.67	1	0	1.96	62	4.166666667	0.294117647	40.37327189
Serere	C1	UG15F031P018	7	1	0	1	0	1	0	1	0	1.235294118	23.52941176	0.8	0.4	NA
Serere	C1	UG15F031P020	7	1.2	20	1	0	1	0	1	0	1.86	44	2.8	0.528301887	27.96421053
Serere	C1	UG15F031P022	7	1	0	1.13	12.5	1.13	12.5	1	0	3.827586207	82.75862069	2.333333333	0.269230769	NA
Serere	C1	UG15F031P510	5	1	0	1	0	1	0	1	0	NA	NA	NA	NA	NA
Serere	C1	UG15F034P001	3	1	0	1	0	3	100	1	0	NA	NA	NA	NA	NA
Serere	C1	UG15F034P001	3	1	0	1	0	3	100	1	0	1	0	1.5	0.545454545	46.24864865
Serere	C1	UG15F034P001	3	1	0	1	0	3	100	1	0	1	0	1.125	0.391304348	36.79614325
Serere	C1	UG15F034P001	3	1	0	1	0	3	100	1	0	1	0	0.5	0.166666667	NA
Serere	C1	UG15F034P001	3	1	0	1	0	3	100	1	0	1.193548387	12.90322581	0.875	0.538461538	35.86516854
Serere	C1	UG15F034P001	3	1	0	1	0	3	100	1	0	1	0	0.05	0.038461538	NA
Serere	C1	UG15F034P001	3	1	0	1	0	3	100	1	0	1.777777778	44.44444444	0.9	0.483870968	NA
Serere	C1	UG15F034P001	3	1	0	1	0	3	100	1	0	1	0	4.375	0.729166667	42.87591241
Serere	C1	UG15F034P001	5	1	0	3	80	1	0	2.4	80	NA	NA	NA	NA	NA
Serere	C1	UG15F034P001	5	1	0	3	80	1	0	2.4	80	1	0	1.5	0.545454545	46.24864865
Serere	C1	UG15F034P001	5	1	0	3	80	1	0	2.4	80	1	0	1.125	0.391304348	36.79614325
Serere	C1	UG15F034P001	5	1	0	3	80	1	0	2.4	80	1	0	0.5	0.166666667	NA
Serere	C1	UG15F034P001	5	1	0	3	80	1	0	2.4	80	1.193548387	12.90322581	0.875	0.538461538	35.86516854
Serere	C1	UG15F034P001	5	1	0	3	80	1	0	2.4	80	1	0	0.05	0.038461538	NA
Serere	C1	UG15F034P001	5	1	0	3	80	1	0	2.4	80	1.777777778	44.44444444	0.9	0.483870968	NA
Serere	C1	UG15F034P001	5	1	0	3	80	1	0	2.4	80	1	0	4.375	0.729166667	42.87591241
Serere	C1	UG15F034P001	7	1	0	1	0	1.44	44.44	1	0	NA	NA	NA	NA	NA
Serere	C1	UG15F034P001	7	1	0	1	0	1.44	44.44	1	0	1	0	1.5	0.545454545	46.24864865
Serere	C1	UG15F034P001	7	1	0	1	0	1.44	44.44	1	0	1	0	1.125	0.391304348	36.79614325
Serere	C1	UG15F034P001	7	1	0	1	0	1.44	44.44	1	0	1	0	0.5	0.166666667	NA
Serere	C1	UG15F034P001	7	1	0	1	0	1.44	44.44	1	0	1.193548387	12.90322581	0.875	0.538461538	35.86516854
Serere	C1	UG15F034P001	7	1	0	1	0	1.44	44.44	1	0	1	0	0.05	0.038461538	NA
Serere	C1	UG15F034P001	7	1	0	1	0	1.44	44.44	1	0	1.777777778	44.44444444	0.9	0.483870968	NA
Serere	C1	UG15F034P001	7	1	0	1	0	1.44	44.44	1	0	1	0	4.375	0.729166667	42.87591241
Serere	C1	UG15F034P001	7	2.2	90	1	0	1	0	1	0	NA	NA	NA	NA	NA
Serere	C1	UG15F034P001	7	2.2	90	1	0	1	0	1	0	1	0	1.5	0.545454545	46.24864865
Serere	C1	UG15F034P001	7	2.2	90	1	0	1	0	1	0	1	0	1.125	0.391304348	36.79614325
Serere	C1	UG15F034P001	7	2.2	90	1	0	1	0	1	0	1	0	0.5	0.166666667	NA
Serere	C1	UG15F034P001	7	2.2	90	1	0	1	0	1	0	1.193548387	12.90322581	0.875	0.538461538	35.86516854
Serere	C1	UG15F034P001	7	2.2	90	1	0	1	0	1	0	1	0	0.05	0.038461538	NA
Serere	C1	UG15F034P001	7	2.2	90	1	0	1	0	1	0	1.777777778	44.44444444	0.9	0.483870968	NA
Serere	C1	UG15F034P001	7	2.2	90	1	0	1	0	1	0	1	0	4.375	0.729166667	42.87591241
Serere	C1	UG15F034P001	5	1.25	12.5	1	0	1	0	1	0	NA	NA	NA	NA	NA
Serere	C1	UG15F034P001	5	1.25	12.5	1	0	1	0	1	0	1	0	1.5	0.545454545	46.24864865
Serere	C1	UG15F034P001	5	1.25	12.5	1	0	1	0	1	0	1	0	1.125	0.391304348	36.79614325
Serere	C1	UG15F034P001	5	1.25	12.5	1	0	1	0	1	0	1	0	0.5	0.166666667	NA
Serere	C1	UG15F034P001	5	1.25	12.5	1	0	1	0	1	0	1.193548387	12.90322581	0.875	0.538461538	35.86516854
Serere	C1	UG15F034P001	5	1.25	12.5	1	0	1	0	1	0	1	0	0.05	0.038461538	NA
Serere	C1	UG15F034P001	5	1.25	12.5	1	0	1	0	1	0	1.777777778	44.44444444	0.9	0.483870968	NA
Serere	C1	UG15F034P001	5	1.25	12.5	1	0	1	0	1	0	1	0	4.375	0.729166667	42.87591241
Serere	C1	UG15F034P001	5	1.13	12.5	1	0	2.14	57.14	1	0	NA	NA	NA	NA	NA
Serere	C1	UG15F034P001	5	1.13	12.5	1	0	2.14	57.14	1	0	1	0	1.5	0.545454545	46.24864865
Serere	C1	UG15F034P001	5	1.13	12.5	1	0	2.14	57.14	1	0	1	0	1.125	0.391304348	36.79614325
Serere	C1	UG15F034P001	5	1.13	12.5	1	0	2.14	57.14	1	0	1	0	0.5	0.166666667	NA
Serere	C1	UG15F034P001	5	1.13	12.5	1	0	2.14	57.14	1	0	1.193548387	12.90322581	0.875	0.538461538	35.86516854
Serere	C1	UG15F034P001	5	1.13	12.5	1	0	2.14	57.14	1	0	1	0	0.05	0.038461538	NA
Serere	C1	UG15F034P001	5	1.13	12.5	1	0	2.14	57.14	1	0	1.777777778	44.44444444	0.9	0.483870968	NA
Serere	C1	UG15F034P001	5	1.13	12.5	1	0	2.14	57.14	1	0	1	0	4.375	0.729166667	42.87591241
Serere	C1	UG15F034P001	5	1	0	1	0	1	0	1	0	NA	NA	NA	NA	NA
Serere	C1	UG15F034P001	5	1	0	1	0	1	0	1	0	1	0	1.5	0.545454545	46.24864865
Serere	C1	UG15F034P001	5	1	0	1	0	1	0	1	0	1	0	1.125	0.391304348	36.79614325
Serere	C1	UG15F034P001	5	1	0	1	0	1	0	1	0	1	0	0.5	0.166666667	NA
Serere	C1	UG15F034P001	5	1	0	1	0	1	0	1	0	1.193548387	12.90322581	0.875	0.538461538	35.86516854
Serere	C1	UG15F034P001	5	1	0	1	0	1	0	1	0	1	0	0.05	0.038461538	NA
Serere	C1	UG15F034P001	5	1	0	1	0	1	0	1	0	1.777777778	44.44444444	0.9	0.483870968	NA
Serere	C1	UG15F034P001	5	1	0	1	0	1	0	1	0	1	0	4.375	0.729166667	42.87591241
Serere	C1	UG15F034P001	7	2	100	1	0	3	100	1	0	NA	NA	NA	NA	NA
Serere	C1	UG15F034P001	7	2	100	1	0	3	100	1	0	1	0	1.5	0.545454545	46.24864865
Serere	C1	UG15F034P001	7	2	100	1	0	3	100	1	0	1	0	1.125	0.391304348	36.79614325
Serere	C1	UG15F034P001	7	2	100	1	0	3	100	1	0	1	0	0.5	0.166666667	NA
Serere	C1	UG15F034P001	7	2	100	1	0	3	100	1	0	1.193548387	12.90322581	0.875	0.538461538	35.86516854
Serere	C1	UG15F034P001	7	2	100	1	0	3	100	1	0	1	0	0.05	0.038461538	NA
Serere	C1	UG15F034P001	7	2	100	1	0	3	100	1	0	1.777777778	44.44444444	0.9	0.483870968	NA
Serere	C1	UG15F034P001	7	2	100	1	0	3	100	1	0	1	0	4.375	0.729166667	42.87591241
Serere	C1	UG15F034P002	5	1.75	50	1.5	25	1.25	25	1	0	1	0	1.5	0.166666667	33.88888889
Serere	C1	UG15F034P002	5	1.75	50	1.5	25	1.25	25	1	0	1	0	1.833333333	0.611111111	46.88068182
Serere	C1	UG15F034P002	5	1.75	50	1.5	25	1.25	25	1	0	1	0	1	0.444444444	46.45238095
Serere	C1	UG15F034P002	5	1.75	50	1.5	25	1.25	25	1	0	1	0	0.033333333	0.032258065	NA
Serere	C1	UG15F034P002	5	1.75	50	1.5	25	1.25	25	1	0	NA	NA	NA	NA	NA
Serere	C1	UG15F034P002	5	1	0	1	0	1	0	1	0	1	0	1.5	0.166666667	33.88888889
Serere	C1	UG15F034P002	5	1	0	1	0	1	0	1	0	1	0	1.833333333	0.611111111	46.88068182
Serere	C1	UG15F034P002	5	1	0	1	0	1	0	1	0	1	0	1	0.444444444	46.45238095
Serere	C1	UG15F034P002	5	1	0	1	0	1	0	1	0	1	0	0.033333333	0.032258065	NA
Serere	C1	UG15F034P002	5	1	0	1	0	1	0	1	0	NA	NA	NA	NA	NA
Serere	C1	UG15F034P002	7	1.4	40	1	0	2.2	60	1	0	1	0	1.5	0.166666667	33.88888889
Serere	C1	UG15F034P002	7	1.4	40	1	0	2.2	60	1	0	1	0	1.833333333	0.611111111	46.88068182
Serere	C1	UG15F034P002	7	1.4	40	1	0	2.2	60	1	0	1	0	1	0.444444444	46.45238095
Serere	C1	UG15F034P002	7	1.4	40	1	0	2.2	60	1	0	1	0	0.033333333	0.032258065	NA
Serere	C1	UG15F034P002	7	1.4	40	1	0	2.2	60	1	0	NA	NA	NA	NA	NA
Serere	C1	UG15F034P002	7	1.75	75	1	0	1	0	1	0	1	0	1.5	0.166666667	33.88888889
Serere	C1	UG15F034P002	7	1.75	75	1	0	1	0	1	0	1	0	1.833333333	0.611111111	46.88068182
Serere	C1	UG15F034P002	7	1.75	75	1	0	1	0	1	0	1	0	1	0.444444444	46.45238095
Serere	C1	UG15F034P002	7	1.75	75	1	0	1	0	1	0	1	0	0.033333333	0.032258065	NA
Serere	C1	UG15F034P002	7	1.75	75	1	0	1	0	1	0	NA	NA	NA	NA	NA
Serere	C1	UG15F034P002	5	2.29	71.43	1	0	1	0	1	0	1	0	1.5	0.166666667	33.88888889
Serere	C1	UG15F034P002	5	2.29	71.43	1	0	1	0	1	0	1	0	1.833333333	0.611111111	46.88068182
Serere	C1	UG15F034P002	5	2.29	71.43	1	0	1	0	1	0	1	0	1	0.444444444	46.45238095
Serere	C1	UG15F034P002	5	2.29	71.43	1	0	1	0	1	0	1	0	0.033333333	0.032258065	NA
Serere	C1	UG15F034P002	5	2.29	71.43	1	0	1	0	1	0	NA	NA	NA	NA	NA
Serere	C1	UG15F034P003	5	1.8	80	1	0	2.6	100	1	0	NA	NA	NA	NA	NA
Serere	C1	UG15F034P003	5	1.8	80	1	0	2.6	100	1	0	1.153846154	7.692307692	2.833333333	0.566666667	42.68333333
Serere	C1	UG15F034P003	5	1.8	80	1	0	2.6	100	1	0	NA	NA	0.083333333	0.25	NA
Serere	C1	UG15F034P003	5	1.8	80	1	0	2.6	100	1	0	1.857142857	64.28571429	2.2	0.578947368	44.23529412
Serere	C1	UG15F034P003	3	1.5	50	1	0	1	0	1	0	NA	NA	NA	NA	NA
Serere	C1	UG15F034P003	3	1.5	50	1	0	1	0	1	0	1.153846154	7.692307692	2.833333333	0.566666667	42.68333333
Serere	C1	UG15F034P003	3	1.5	50	1	0	1	0	1	0	NA	NA	0.083333333	0.25	NA
Serere	C1	UG15F034P003	3	1.5	50	1	0	1	0	1	0	1.857142857	64.28571429	2.2	0.578947368	44.23529412
Serere	C1	UG15F034P003	5	1.6	30	1	0	1.89	55.56	1	0	NA	NA	NA	NA	NA
Serere	C1	UG15F034P003	5	1.6	30	1	0	1.89	55.56	1	0	1.153846154	7.692307692	2.833333333	0.566666667	42.68333333
Serere	C1	UG15F034P003	5	1.6	30	1	0	1.89	55.56	1	0	NA	NA	0.083333333	0.25	NA
Serere	C1	UG15F034P003	5	1.6	30	1	0	1.89	55.56	1	0	1.857142857	64.28571429	2.2	0.578947368	44.23529412
Serere	C1	UG15F034P003	NA	1	0	1	0	1	0	1	0	NA	NA	NA	NA	NA
Serere	C1	UG15F034P003	NA	1	0	1	0	1	0	1	0	1.153846154	7.692307692	2.833333333	0.566666667	42.68333333
Serere	C1	UG15F034P003	NA	1	0	1	0	1	0	1	0	NA	NA	0.083333333	0.25	NA
Serere	C1	UG15F034P003	NA	1	0	1	0	1	0	1	0	1.857142857	64.28571429	2.2	0.578947368	44.23529412
Serere	C1	UG15F034P004	3	1	0	1	0	1	0	1	0	1	0	3.5	0.636363636	38.75778547
Serere	C1	UG15F034P004	3	1	0	1	0	1	0	1	0	1.833333333	27.77777778	1.6	0.444444444	NA
Serere	C1	UG15F034P004	3	1	0	1	0	1	0	1	0	NA	NA	NA	NA	NA
Serere	C1	UG15F034P004	5	1	0	1	0	1	0	1	0	1	0	3.5	0.636363636	38.75778547
Serere	C1	UG15F034P004	5	1	0	1	0	1	0	1	0	1.833333333	27.77777778	1.6	0.444444444	NA
Serere	C1	UG15F034P004	5	1	0	1	0	1	0	1	0	NA	NA	NA	NA	NA
Serere	C1	UG15F034P004	7	1	0	1	0	1.17	16.67	1	0	1	0	3.5	0.636363636	38.75778547
Serere	C1	UG15F034P004	7	1	0	1	0	1.17	16.67	1	0	1.833333333	27.77777778	1.6	0.444444444	NA
Serere	C1	UG15F034P004	7	1	0	1	0	1.17	16.67	1	0	NA	NA	NA	NA	NA
Serere	C1	UG15F034P005	5	2.5	87.5	1	0	2.88	100	1	0	1	0	1	0.545454545	NA
Serere	C1	UG15F034P006	7	1	0	1	0	1.25	25	1	0	1.15	10	0.6	0.214285714	41.00578035
Serere	C1	UG15F034P006	7	1	0	1	0	1.25	25	1	0	1	0	0.4	0.363636364	NA
Serere	C1	UG15F034P006	NA	1	0	5	83.33	1	0	1	0	1.15	10	0.6	0.214285714	41.00578035
Serere	C1	UG15F034P006	NA	1	0	5	83.33	1	0	1	0	1	0	0.4	0.363636364	NA
Serere	C1	UG15F034P007	7	1	0	1	0	1	0	1	0	1	0	1.25	0.454545455	NA
Serere	C1	UG15F034P008	7	1	0	1	0	1	0	1	0	1.304347826	13.04347826	0.75	0.285714286	41.43776824
Serere	C1	UG15F034P010	7	2.67	88.89	1	0	3.1	100	1	0	1.269230769	23.07692308	0.85	0.158878505	NA
Serere	C1	UG15F034P011	5	1	0	1	0	1	0	1	0	1	0	0.5	0.285714286	NA
Serere	C1	UG15F034P013	7	1.17	16.67	1	0	1	0	1	0	1	0	3.25	0.565217391	NA
Serere	C1	UG15F034P014	7	2	90	1	0	2.4	100	1	0	1.837837838	37.83783784	1.2	0.441176471	37.88636364
Serere	C1	UG15F034P015	5	3	100	1	0	3	100	1	0	1	0	1	0.333333333	42.32191781
Serere	C1	UG15F035P001	7	1	0	1	0	1	0	1	0	1.045454545	4.545454545	2	0.4	NA
Serere	C1	UG15F035P002	7	1.14	14.29	1	0	1	0	1	0	1.390243902	12.19512195	2.5	0.465116279	41.34180791
Serere	C1	UG15F035P003	5	1.75	75	1	0	1	0	1	0	1.333333333	19.04761905	2.333333333	0.636363636	41.34180791
Serere	C1	UG15F035P004	7	1	0	1	0	1	0	1	0	1.105263158	7.894736842	1.125	0.545454545	37.88636364
Serere	C1	UG15F037P001	7	1	0	1	0	1.11	11.11	1	0	NA	NA	NA	NA	38.91428571
Serere	C1	UG15F037P002	7	1	0	1	0	NA	NA	NA	NA	1.785714286	39.28571429	3.875	0.704545455	35.64339152
Serere	C1	UG15F037P003	7	1.11	11.11	1	0	1	0	1	0	NA	NA	NA	NA	39.43266476
Serere	C1	UG15F037P004	7	1.1	10	1	0	1	0	1	0	NA	NA	NA	NA	35.06935123
Serere	C1	UG15F039P003	3	1	0	1	0	1	0	1	0	1	0	0.1	0.166666667	NA
Serere	C1	UG15F039P012	5	2	100	1	0	2.4	80	1	0	1.391304348	21.73913043	0.4	0.4	NA
Serere	C1	UG15F039P016	7	1	0	1	0	2	66.67	1	0	1	0	0.75	0.230769231	NA
Serere	C1	UG15F039P020	7	1	0	1	0	1	0	1	0	2.444444444	61.11111111	1	0.48	NA
Serere	C1	UG15F039P021	5	1	0	1	0	2	66.67	1	0	1.4	13.33333333	1.25	0.555555556	30.60124611
Serere	C1	UG15F039P022	3	1.17	16.67	1	0	1	0	1	0	NA	NA	NA	NA	NA
Serere	C1	UG15F039P026	7	1.7	40	1	0	1.6	60	1	0	2.068965517	62.06896552	1.05	0.488372093	44.23529412
Serere	C1	UG15F039P028	5	1.7	70	1	0	1	0	1	0	1.37037037	11.11111111	3.833333333	0.450980392	42.18553459
Serere	C1	UG15F042P001	7	1.4	20	1	0	1	0	1	0	1.45	20	1.75	0.402298851	34.34455959
Serere	C1	UG15F042P002	7	3	75	1	0	2.5	75	1	0	3.285714286	82.14285714	2	0.476190476	31.00546448
Serere	C1	UG15F042P004	3	1	0	1	0	1	0	1	0	1	0	5	0.487804878	34.36684783
Serere	C1	UG15F042P005	7	1.57	42.86	1	0	1.29	14.29	1	0	1.692307692	69.23076923	0.625	0.416666667	NA
Serere	C1	UG15F043P002	7	1.67	66.67	1	0	1	0	1	0	1.055555556	5.555555556	1	0.571428571	33.00502513
Serere	C1	UG15F043P003	3	1	0	1	0	1	0	1.13	12.5	1	0	0.5	0.166666667	NA
Serere	C1	UG15F043P004	7	1	0	1	0	1	0	1	0	NA	NA	NA	NA	NA
Serere	C1	UG15F043P006	7	1.6	60	1	0	2	66.67	1	0	NA	NA	NA	NA	NA
Serere	C1	UG15F043P009	7	1	0	1	0	1	0	1	0	1	0	2.111111111	0.558823529	44.88194444
Serere	C1	UG15F043P012	5	1	0	1.13	12.5	1	0	1	0	1	0	0.366666667	0.523809524	NA
Serere	C1	UG15F043P013	7	1	0	1	0	1	0	1	0	1	0	1	0.37037037	46.45238095
Serere	C1	UG15F043P014	7	1.25	25	1	0	1	0	1	0	1.956521739	30.43478261	1.8	0.529411765	30.06521739
Serere	C1	UG15F043P015	7	1.3	20	1	0	1	0	1	0	NA	NA	NA	NA	38.61073826
Serere	C1	UG15F043P016	7	1	0	1	0	1	0	1	0	1	0	1.333333333	0.615384615	30.60124611
Serere	C1	UG15F043P018	7	1	0	1	0	1	0	1	0	1	0	0.8	0.266666667	46.45238095
Serere	C1	UG15F044P003	7	1.25	25	1	0	1.13	12.5	1	0	NA	NA	NA	NA	NA
Serere	C1	UG15F044P004	7	1.1	10	1	0	1	0	1	0	1.5	12.5	0.3	0.214285714	NA
Serere	C1	UG15F044P005	5	1	0	1	0	1	0	1	0	1	0	0.5	0.375	NA
Serere	C1	UG15F044P008	5	1	0	1	0	1	0	1	0	1	0	0.166666667	0.454545455	NA
Serere	C1	UG15F044P009	7	1.11	11.11	1	0	1.56	44.44	1	0	NA	NA	NA	NA	NA
Serere	C1	UG15F046P001	7	1	0	1	0	1	0	1	0	3.146341463	68.29268293	1.625	0.433333333	42.87591241
Serere	C1	UG15F046P001	7	1	0	1	0	1	0	1	0	1	0	0.833333333	0.166666667	NA
Serere	C1	UG15F046P001	7	1.89	88.89	1	0	2	77.78	1	0	3.146341463	68.29268293	1.625	0.433333333	42.87591241
Serere	C1	UG15F046P001	7	1.89	88.89	1	0	2	77.78	1	0	1	0	0.833333333	0.166666667	NA
Serere	C1	UG15F046P002	7	1	0	1.11	11.11	1	0	1	0	1	0	2	0.368421053	39.25954198
Serere	C1	UG15F047P009	5	1	0	2.86	85.71	1	0	3	100	1	0	0.5	0.5	NA
Serere	C1	UG15F047P010	7	1	0	1.1	10	1.8	60	1	0	1.121212121	9.090909091	1.75	0.388888889	41.25369458
Serere	C1	UG15F047P012	5	1	0	1	0	1	0	1	0	NA	NA	NA	NA	NA
Serere	C1	UG15F048P002	7	1	0	1	0	1	0	1	0	1.051282051	5.128205128	3.714285714	0.509803922	44.78466077
Serere	C1	UG15F048P003	3	1	0	1	0	1	0	1	0	NA	NA	NA	NA	NA
Serere	C1	UG15F055P001	7	1	0	1.43	28.57	1	0	1	0	1.272727273	18.18181818	2.75	0.423076923	33.40166205
Serere	C1	UG15F055P004	5	3	100	1	0	2	100	1	0	NA	NA	NA	NA	NA
Serere	C1	UG15F055P006	7	1.25	25	1	0	1	0	1	0	4.8125	100	2.333333333	0.35	29.95527157
Serere	C1	UG15F055P007	7	1.2	20	1	0	3	100	1	0	1.25	12.5	2.625	0.617647059	35.86516854
Serere	C1	UG15F055P008	7	1.1	10	1	0	1.1	10	1	0	1	0	0.5	0.25	25.77094017
Serere	C1	UG15F055P009	7	1	0	1	0	1	0	1	0	1.357142857	19.64285714	2.666666667	0.615384615	NA
Serere	C1	UG15F055P012	7	1.33	33.33	1	0	1.33	33.33	1	0	1.153846154	11.53846154	1.2	0.375	39.95402299
Serere	C1	UG15F055P014	7	3	100	1	0	3	100	1	0	1	0	0.5	0.4	40.18670077
Serere	C1	UG15F055P504	7	1	0	4	100	1	0	1.5	33.33	1.266666667	13.33333333	0.285714286	0.133333333	NA
Serere	C1	UG15F056P004	7	1	0	1	0	NA	NA	NA	NA	1.090909091	9.090909091	9	0.473684211	NA
Serere	C1	UG15F058P001	7	1	0	1	0	1	0	1	0	1.142857143	14.28571429	0.9	0.28125	42.68333333
Serere	C1	UG15F058P004	7	1	0	1	0	1	0	1	0	NA	NA	NA	NA	NA
Serere	C1	UG15F059P003	7	1.33	33.33	1	0	1	0	1	0	1.625	62.5	3.333333333	0.344827586	NA
Serere	C1	UG15F060P003	7	1.33	33.33	1	0	1	0	1	0	NA	NA	NA	NA	33.88888889
Serere	C1	UG15F060P501	7	1	0	2.67	100	1	0	1.67	33.33	1	0	1	0.147058824	36.98241206
Serere	C1	UG15F061P002	7	1	0	1	0	1	0	1	0	1.375	20.83333333	1.833333333	0.35483871	33.88888889
Serere	C1	UG15F061P003	5	1	0	1	0	1	0	1	0	1	0	0.9	0.473684211	NA
Serere	C1	UG15F061P005	7	1.17	16.67	1	0	1	0	1	0	2.703703704	59.25925926	2	0.533333333	NA
Serere	C1	UG15F063P002	5	1	0	4	100	1	0	3.63	100	1.333333333	8.333333333	0.357142857	0.454545455	NA
Serere	C1	UG15F063P006	7	1.67	66.67	1	0	1.11	11.11	1	0	NA	NA	NA	NA	NA
Serere	C1	UG15F063P007	5	1	0	1.14	14.29	1	0	1	0	NA	NA	NA	NA	NA
Serere	C1	UG15F064P003	5	3	100	1	0	NA	NA	NA	NA	NA	NA	NA	NA	NA
Serere	C1	UG15F064P004	3	3	100	1	0	2.75	100	1	0	1	0	1	0.666666667	NA
Serere	C1	UG15F064P005	7	1.5	50	1	0	1	0	1	0	1	0	2	0.4	NA
Serere	C1	UG15F064P010	7	1	0	4.13	100	1	0	3	100	1.148148148	14.81481481	1.5	0.697674419	36.49851632
Serere	C1	UG15F065P001	7	2.83	100	2.17	66.67	1	0	1.57	57.14	3.846153846	100	0.75	0.4	NA
Serere	C1	UG15F065P002	3	1	0	1	0	1	0	1	0	1.1	3.333333333	1.057142857	0.649122807	NA
Serere	C1	UG15F065P003	5	1	0	1	0	1	0	1	0	1	0	1.142857143	0.421052632	41.53623188
Serere	C1	UG15F066P001	7	1	0	1	0	2.5	100	1	0	NA	NA	0.1	0.032258065	NA
Serere	C1	UG15F066P002	7	1	0	1.1	10	1	0	1	0	1.019607843	1.960784314	2.333333333	0.626865672	NA
Serere	C1	UG15F067P002	7	1	0	1	0	1	0	1	0	2.8	80	3.5	0.4375	32.77917981
Serere	C1	UG15F068P002	7	1.17	16.67	1	0	1	0	1	0	1.4	25	3.5	0.538461538	33.88888889
Serere	C1	UG15F069P005	7	1	0	1	0	1.56	55.56	1	0	1.22	20	2.6	0.590909091	NA
Serere	C1	UG15F069P007	7	1	0	1.1	10	1	0	1	0	1.446808511	21.27659574	3.5	0.673076923	39.25954198
Serere	C1	UG15F070P001	5	1	0	3	100	NA	NA	NA	NA	1	0	2.5	0.555555556	NA
Serere	C1	UG15F070P003	7	1	0	2.4	60	1	0	1.2	20	1	0	0.5	0.277777778	NA
Serere	C1	UG15F070P007	7	1	0	1	0	1	0	1	0	1	0	0.666666667	0.4	38.91428571
Serere	C1	UG15F070P012	7	1	0	1	0	1	0	1	0	1	0	2	0.476190476	35.99282297
Serere	C1	UG15F072P001	7	1	0	1	0	1	0	1	0	NA	NA	NA	NA	NA
Serere	C1	UG15F073P001	7	1	0	1.33	16.67	1	0	1.33	16.67	1	0	1.8	0.692307692	29.00308642
Serere	C1	UG15F073P002	3	2.17	83.33	1.83	50	2	66.67	1.17	16.67	1	0	1	0.666666667	NA
Serere	C1	UG15F074P504	7	1	0	2.75	75	1	0	2	77.78	1.121212121	9.090909091	1.55	0.607843137	30.90048544
Serere	C1	UG15F075P002	7	3	100	1	0	2.89	100	1	0	2.236842105	57.89473684	1.5625	0.531914894	31.32116788
Serere	C1	UG15F077P002	5	1	0	1	0	1	0	1	0	4.375	100	0.285714286	0.333333333	NA
Serere	C1	UG15F077P003	7	2.13	62.5	1.25	25	1.25	25	1.13	12.5	4.073170732	92.68292683	2	0.473684211	36.62645914
Serere	C1	UG15F079P001	7	1	0	2	100	1	0	1	0	1	0	1	0.222222222	NA
Serere	C1	UG15F079P002	7	1	0	1	0	1	0	1	0	1.433333333	23.33333333	4.25	0.62962963	34.87150838
Serere	C1	UG15F079P006	7	1.75	75	1	0	2.5	83.33	1	0	1.421052632	13.15789474	7.666666667	0.511111111	33.88888889
Serere	C1	UG15F079P010	5	1	0	1	0	1	0	1	0	1.25	12.5	1	0.571428571	39.1059322
Serere	C1	UG15F079P011	3	1	0	1	0	1	0	1	0	1	0	2.125	0.435897436	33.4740566
Serere	C1	UG15F080P504	7	1	0	2.33	100	1	0	1.75	50	1	0	4.333333333	0.565217391	29.69197397
Serere	C1	UG15F082P001	3	1	0	1	0	1	0	1	0	1	0	1	0.333333333	NA
Serere	C1	UG15F082P511	7	1.86	85.71	2.71	71.43	2.43	85.71	1.43	42.86	2.5	71.42857143	1.1	0.180327869	28.11343284
Serere	C1	UG15F084P001	7	1.6	30	1	0	NA	NA	NA	NA	1.976190476	45.23809524	2.9375	0.489583333	40.25328947
Serere	C1	UG15F084P001	7	1.6	30	1	0	NA	NA	NA	NA	1	0	0.2	0.166666667	NA
Serere	C1	UG15F084P001	5	1	0	1	0	1	0	1	0	1.976190476	45.23809524	2.9375	0.489583333	40.25328947
Serere	C1	UG15F084P001	5	1	0	1	0	1	0	1	0	1	0	0.2	0.166666667	NA
Serere	C1	UG15F084P002	7	1.44	44.44	1	0	1.13	12.5	1.13	12.5	1.357142857	21.42857143	1.2	0.260869565	37.88636364
Serere	C1	UG15F084P003	7	2.63	100	1	0	NA	NA	NA	NA	1.211538462	17.30769231	3.5	0.52688172	33.48267898
Serere	C1	UG15F084P501	7	1	0	1	0	1	0	1	0	2.6	66.66666667	2.375	0.513513514	40.11504425
Serere	C1	UG15F085P001	7	1	0	1.6	10	1	0	1	0	1.035714286	1.785714286	3	0.375	NA
Serere	C1	UG15F085P002	7	2	100	1	0	1.33	33.33	1	0	1.8	60	0.6	0.375	NA
Serere	C1	UG15F086P503	7	1.75	75	1.25	25	1.8	60	1	0	NA	NA	NA	NA	NA
Serere	C1	UG15F086P505	7	2	100	2.5	100	1	0	1.67	33.33	1.571428571	28.57142857	1.333333333	0.210526316	35.01277955
Serere	C1	UG15F091P001	7	1.11	11.11	1	0	1.22	11.11	1	0	1	0	1	0.357142857	39.49044586
Serere	C1	UG15F091P002	7	1	0	1	0	1	0	1	0	1	0	4.8	0.545454545	17.00669643
Serere	C1	UG15F091P003	3	1	0	1	0	1	0	1	0	1	0	2.333333333	0.466666667	40.65384615
Serere	C1	UG15F091P005	7	1.4	40	1	0	1.4	30	1	0	2.56	48	1.3	0.52	35.86516854
Serere	C1	UG15F091P007	7	2.25	50	1	0	2.29	42.86	1	0	1.382352941	26.47058824	5.75	0.505494505	31.95604396
Serere	C1	UG15F093P036	7	1.22	11.11	1	0	1	0	1	0	1.173913043	8.695652174	1.0625	0.26984127	35.46636771
Serere	C1	UG15F096P003	7	1	0	1	0	1	0	1	0	1	0	0.04	0.017857143	NA
Serere	C1	UG15F096P005	3	1	0	1.5	50	NA	NA	NA	NA	NA	NA	NA	NA	NA
Serere	C1	UG15F096P006	7	1	0	1	0	1	0	1	0	1.4	26.66666667	1.875	0.5	37.12894737
Serere	C1	UG15F099P001	7	1.67	33.33	1	0	1.5	25	1	0	3.333333333	86.66666667	2	0.470588235	40.11504425
Serere	C1	UG15F100P003	7	3	100	1	0	2	100	1	0	4.714285714	100	2	0.4	NA
Serere	C1	UG15F102P001	3	1	0	1.2	20	1	0	1	0	1	0	0.666666667	0.266666667	NA
Serere	C1	UG15F104P001	5	2	80	1	0	2.6	80	1	0	1.625	37.5	1.8	0.310344828	NA
Serere	C1	UG15F107P501	7	1	0	1.8	70	1	0	1.2	10	NA	NA	NA	NA	43.24468085
Serere	C1	UG15F108P001	7	1	0	1	0	1	0	1	0	1	0	2.333333333	0.4375	45.46052632
Serere	C1	UG15F108P002	7	1	0	1	0	1	0	1	0	1.076923077	7.692307692	0.583333333	0.333333333	44.23529412
Serere	C1	UG15F109P001	7	1	0	1	0	1	0	1	0	2.4	80	2	0.444444444	NA
Serere	C1	UG15F109P002	5	1	0	2	50	1	0	1.5	50	1	0	3	0.5	NA
Serere	C1	UG15F109P503	7	1	0	2.7	90	1	0	2.33	70	1.076923077	7.692307692	2.2	0.44	37.88636364
Serere	C1	UG15F110P002	3	1	0	1	0	1	0	1	0	NA	NA	NA	NA	NA
Serere	C1	UG15F112P005	5	2	100	3.67	100	1	0	3	100	1.625	37.5	1.5	0.642857143	31.47945205
Serere	C1	UG15F113P001	7	1	0	1	0	1.3	20	1	0	1.113636364	6.818181818	5	0.519480519	44.53184713
Serere	C1	UG15F113P005	7	1.25	25	3.38	100	2.75	100	2.13	87.5	3.8125	100	1.375	0.268292683	32.39830508
Serere	C1	UG15F113P006	7	1.38	25	2.5	87.5	1.25	12.5	1.88	50	2.7	90	2.5	0.409836066	33.88888889
Serere	C1	UG15F113P507	7	1	0	2.67	66.67	NA	NA	NA	NA	1	0	2.666666667	0.470588235	35.17274939
Serere	C1	UG15F116P005	5	1	0	1	0	1	0	1	0	1	0	1	0.5	NA
Serere	C1	UG15F117P004	5	1.9	50	1	0	2.44	66.67	1	0	1.034482759	3.448275862	3.6	0.514285714	30.06521739
Serere	C1	UG15F120P153	7	1	0	1	0	1	0	1	0	1.452830189	11.32075472	4.5	0.461538462	20.8600823
Serere	C1	UG15F123P003	5	2	100	1	0	3	100	1	0	1.6	40	4	0.571428571	NA
Serere	C1	UG15F124P003	7	1	0	1	0	1.4	20	1	0	1	0	2.75	0.261904762	33.04326923
Serere	C1	UG15F124P010	7	1.33	33.33	2.67	66.67	1	0	1.75	75	NA	NA	NA	NA	NA
Serere	C1	UG15F127P003	7	1	0	1	0	1	0	1	0	2.75	75	0.666666667	0.125	NA
Serere	C1	UG15F128P002	5	2	100	1	0	3	100	1	0	2.666666667	66.66666667	1.5	0.428571429	37.88636364
Serere	C1	UG15F133P002	5	1.67	33.33	1	0	1	0	1	0	3.5	100	0.333333333	0.333333333	NA
Serere	C1	UG15F135P001	7	1.3	30	1	0	2	60	1	0	1.193548387	19.35483871	1.4	0.608695652	38.4723127
Serere	C1	UG15F135P018	NA	1	0	1	0	1	0	1	0	1	0	3	0.6	NA
Serere	C1	UG15F136P002	7	1	0	1	0	1	0	1	0	1.363636364	9.090909091	1.5	0.5	43.5078125
Serere	C1	UG15F136P009	7	1	0	1	0	1	0	1	0	4.5	89.28571429	2.142857143	0.46875	37.43324937
Serere	C1	UG15F136P009	7	1	0	1	0	1	0	1	0	1	0	2.75	0.88	33.40166205
Serere	C1	UG15F136P009	7	1.5	37.5	1	0	2	57.14	1	0	4.5	89.28571429	2.142857143	0.46875	37.43324937
Serere	C1	UG15F136P009	7	1.5	37.5	1	0	2	57.14	1	0	1	0	2.75	0.88	33.40166205
Serere	C1	UG15F136P012	7	1	0	3.7	80	1	0	2.5	80	1.088235294	8.823529412	3.625	0.591836735	33.88888889
Serere	C1	UG15F136P514	7	1	0	3.67	100	1	0	2.33	100	4.5	100	0.666666667	0.2	NA
Serere	C1	UG15F138P002	3	1	0	4	100	NA	NA	NA	NA	NA	NA	NA	NA	NA
Serere	C1	UG15F138P003	7	1.5	50	1	0	1	0	1	0	NA	NA	0	0	NA
Serere	C1	UG15F138P004	5	2.14	100	1	0	2.33	66.67	1	0	1	0	1.375	0.366666667	NA
Serere	C1	UG15F139P002	7	2	100	1	0	3	100	1	0	1	0	2	0.666666667	33.88888889
Serere	C1	UG15F140P001	7	1	0	1.14	14.29	1	0	1	0	1.113636364	4.545454545	3.428571429	0.387096774	36.0875
Serere	C1	UG15F140P002	5	1	0	1	0	1	0	1	0	1	0	0.625	0.5	32.33920705
Serere	C1	UG15F140P003	7	1	0	1.11	11.11	1	0	1	0	1.466666667	20	3	0.4	47.32890365
Serere	C1	UG15F140P006	5	1	0	1	0	1	0	1	0	1.071428571	7.142857143	0.8	0.5	NA
Serere	C1	UG15F140P501	7	1	0	1.43	28.57	1	0	1.13	12.5	1.1	10	2.857142857	0.4	NA
Serere	C1	UG15F142P001	7	1.33	33.33	1	0	1	0	1	0	NA	NA	NA	NA	NA
Serere	C1	UG15F144P006	5	1	0	4.2	100	1.25	25	2.75	100	1	0	0.033333333	0.024390244	NA
Serere	C1	UG15F144P007	7	1	0	1.67	50	1	0	1	0	1	0	2	0.4	NA
Serere	C1	UG15F144P008	3	1	0	4.5	100	1	0	1	0	1	0	1	0.357142857	40.37327189
Serere	C1	UG15F144P010	7	1	0	1	0	1	0	1	0	1.588235294	26.47058824	4.375	0.538461538	NA
Serere	C1	UG15F149P002	7	1	0	1	0	1	0	1	0	1	0	3	0.552631579	NA
Serere	C1	UG15F151P002	7	1	0	2.5	50	1	0	2	50	1	0	2	0.6	33.88888889
Serere	C1	UG15F152P001	7	2	100	3	100	1	0	1	0	NA	NA	NA	NA	NA
Serere	C1	UG15F154P004	7	1	0	1.5	50	1	0	1.2	20	NA	NA	NA	NA	39.43266476
Serere	C1	UG15F154P005	7	1	0	1	0	1	0	1	0	1	0	2.1	0.583333333	38.29612756
Serere	C1	UG15F154P007	7	1	0	1	0	1	0	1	0	1	0	3.7	0.474358974	36.8700565
Serere	C1	UG15F154P007	7	1	0	1	0	1	0	1	0	1.5	25	6	0.705882353	37.30420712
Serere	C1	UG15F154P007	7	1	0	1	0	1	0	1	0	1	0	3.7	0.474358974	36.8700565
Serere	C1	UG15F154P007	7	1	0	1	0	1	0	1	0	1.5	25	6	0.705882353	37.30420712
Serere	C1	UG15F154P018	7	1	0	1	0	1	0	1	0	1	0	2.75	0.578947368	36.98241206
Serere	C1	UG15F154P030	3	1.33	33.33	1	0	2	50	1	0	1.125	12.5	1.5	0.6	NA
Serere	C1	UG15F154P034	3	1	0	1	0	1	0	1	0	1	0	0.5	0.666666667	NA
Serere	C1	UG15F155P035	7	1	0	1.11	11.11	1	0	1	0	1	0	1.75	0.482758621	31.95604396
Serere	C1	UG15F156P504	5	2.5	100	1	0	1	0	1	0	NA	NA	NA	NA	NA
Serere	C1	UG15F157P001	7	1	0	1	0	1	0	1	0	1.433333333	16.66666667	3.8	0.481012658	46.14344262
Serere	C1	UG15F158P002	7	1	0	1	0	2.2	80	1	0	1.375	25	2.75	0.47826087	42.68333333
Serere	C1	UG15F158P004	7	1	0	1	0	1	0	1	0	1.1	10	1.083333333	0.194029851	31.140625
Serere	C1	UG15F158P005	7	1.25	25	1	0	1.63	50	1	0	NA	NA	NA	NA	NA
Serere	C1	UG15F158P015	7	1	0	1.13	12.5	1.13	12.5	1	0	1.081081081	5.405405405	2.5	0.555555556	39.53669725
Serere	C1	UG15F158P017	3	1	0	1	0	1	0	1	0	1	0	0.25	0.666666667	NA
Serere	C1	UG15F158P502	7	1	0	1	0	1.11	11.11	1	0	1.243243243	10.81081081	2.111111111	0.475	39.21885522
Serere	C1	UG15F159P001	5	1	0	1	0	1	0	1	0	2.846153846	46.15384615	3.333333333	0.666666667	30.90048544
Serere	C1	UG15F160P001	7	1	0	3	66.67	1	0	2	66.67	2.5625	43.75	3.25	0.419354839	38.57034221
Serere	C1	UG15F161P001	7	1.1	10	1	0	1	0	1	0	2.1	46.66666667	3.4	0.53125	NA
Serere	C1	UG15F161P002	5	1	0	3.29	85.71	1	0	1.88	75	1.076923077	7.692307692	1.5	0.375	43.14619883
Serere	C1	UG15F162P001	5	1	0	1	0	NA	NA	NA	NA	1.666666667	33.33333333	1.5	0.75	NA
Serere	C1	UG15F162P003	7	1.8	60	1	0	2	50	1	0	5	100	1	0.5	NA
Serere	C1	UG15F163P001	7	1.33	33.33	1	0	2.67	100	1	0	1	0	1.833333333	0.55	45.7275641
Serere	C1	UG15F163P004	7	1.78	55.56	1	0	1.11	11.11	1	0	1.181818182	9.090909091	3.25	0.317073171	33.40166205
Serere	C1	UG15F163P005	7	2.4	100	1	0	2.8	100	1	0	NA	NA	NA	NA	36.53383459
Serere	C1	UG15F163P501	7	2.86	100	1	0	2.14	85.71	1	0	1.1875	12.5	2.25	0.642857143	16.3
Serere	C1	UG15F163P502	5	1	0	2.5	66.67	1	0	1.67	50	1	0	3.5	0.608695652	40.21582734
Serere	C1	UG15F164P504	NA	1	0	1	0	1	0	1	0	1	0	2	0.352941176	48.13687151
Serere	C1	UG15F165P003	5	3	100	1	0	1	0	1	0	NA	NA	NA	NA	NA
Serere	C1	UG15F165P006	NA	3	100	1	0	2	100	1	0	NA	NA	NA	NA	NA
Serere	C1	UG15F165P501	7	2.5	100	1	0	1	0	1	0	1	0	2	0.375	33.88888889
Serere	C1	UG15F166P002	7	3	100	1	0	1	0	1	0	1.875	50	1	0.153846154	NA
Serere	C1	UG15F167P002	7	1	0	1	0	1	0	1	0	1	0	1.5	0.75	NA
Serere	C1	UG15F167P003	7	1	0	1	0	1	0	1	0	1.076923077	7.692307692	3.333333333	0.454545455	37.88636364
Serere	C1	UG15F168P001	7	1	0	1	0	1	0	1.4	20	1.451612903	12.90322581	7.25	0.568627451	35.01277955
Serere	C1	UG15F168P002	7	3	100	1	0	2	75	1	0	1.157894737	15.78947368	3.666666667	0.647058824	38.21846154
Serere	C1	UG15F168P003	7	1	0	4.88	100	1	0	2.63	100	2	40	2	0.444444444	NA
Serere	C1	UG15F168P004	7	1	0	1	0	1	0	1	0	1	0	3.625	0.414285714	43.6286645
Serere	C1	UG15F168P008	5	1	0	1	0	1	0	1	0	2	66.66666667	3.5	0.466666667	NA
Serere	C1	UG15F168P010	7	1	0	1	0	1	0	1	0	1.222222222	11.11111111	4.857142857	0.557377049	38.3988604
Serere	C1	UG15F168P012	3	1.17	16.67	2.33	33.33	1	0	1	0	1	0	1.571428571	0.407407407	NA
Serere	C1	UG15F168P501	7	1	0	1.2	20	1	0	1	0	1.072727273	1.818181818	2.888888889	0.356164384	34.54275093
Serere	C1	UG15F169P001	5	1.22	22.22	1	0	1.22	22.22	1	0	1.206896552	10.34482759	1	0.457142857	NA
Serere	C1	UG15F169P002	5	1	0	1.67	66.67	1	0	1.33	33.33	1	0	1	0.461538462	30.20920502
Serere	C1	UG15F169P003	7	1.57	28.57	1	0	1.57	42.86	1	0	1.833333333	45.83333333	1.428571429	0.588235294	41.59536082
Serere	C1	UG15F169P004	7	1.71	71.43	1	0	2	50	1	0	2.96	68	3	0.576923077	NA
Serere	C1	UG15F169P005	5	3	100	1	0	1	0	1	0	NA	NA	0.033333333	0.027777778	NA
Serere	C1	UG15F169P009	7	2	88.89	1	0	1.67	55.56	1	0	3.206896552	89.65517241	1.142857143	0.216216216	17.2555332
Serere	C1	UG15F169P503	5	1.86	42.86	1.14	14.29	1.33	33.33	1	0	1.958333333	58.33333333	2.6	0.541666667	33.00502513
Serere	C1	UG15F169P507	7	1	0	1.14	14.29	1	0	1	0	1	0	1.5	0.3	33.88888889
Serere	C1	UG15F169P508	7	1.13	12.5	3.38	87.5	1	0	2.5	75	1	0	1.857142857	0.684210526	33.11061947
Serere	C1	UG15F170P002	7	1	0	1	0	1	0	1	0	1.923076923	61.53846154	1.8	0.580645161	33.02457002
Serere	C1	UG15F170P003	7	1.5	37.5	1.5	12.5	2.22	88.89	1	0	1.166666667	16.66666667	0.666666667	0.222222222	43.5078125
Serere	C1	UG15F170P004	7	1	0	1	0	1	0	1	0	1	0	2.5	0.625	47.58083832
Serere	C1	UG15F170P006	7	2.63	87.5	1.13	12.5	2.25	75	1.13	12.5	2.526315789	52.63157895	1.25	0.5	47.27173913
Serere	C1	UG15F170P501	7	1.71	71.43	2.14	57.14	1	0	2	66.67	1.428571429	14.28571429	1.5	0.365853659	47.27173913
Serere	C1	UG15F170P504	7	1	0	1.14	14.29	1	0	1	0	1.041666667	4.166666667	2.5	0.576923077	44.23529412
Serere	C1	UG15F170P506	7	1	0	1.11	11.11	1	0	1.1	10	1.242424242	15.15151515	2	0.529411765	NA
Serere	C1	UG15F170P507	7	1	0	1	0	1	0	1	0	1	0	5.222222222	0.573170732	NA
Serere	C1	UG15F170P511	7	1	0	1	0	1	0	1	0	1.137931034	10.34482759	1.285714286	0.219512195	31.32116788
Serere	C1	UG15F171P001	7	3	100	1	0	3	100	1	0	4.5	100	0.7	0.21875	NA
Serere	C1	UG15F171P004	7	1	0	1	0	1	0	1	0	1.153846154	15.38461538	3	0.444444444	NA
Serere	C1	UG15F171P006	7	2.75	100	1.75	37.5	2.63	87.5	1.25	12.5	1	0	2.285714286	0.41025641	41.29473684
Serere	C1	UG15F171P009	7	1.67	33.33	1	0	1.33	33.33	1	0	NA	NA	NA	NA	NA
Serere	C1	UG15F171P013	7	1	0	2.89	88.89	1	0	2.11	55.56	1.482758621	17.24137931	3.714285714	0.433333333	34.32425743
Serere	C1	UG15F171P305	5	1	0	2	75	1	0	1.67	66.67	1	0	0.166666667	0.454545455	NA
Serere	C1	UG15F172P001	7	1	0	1	0	1	0	1	0	1.594594595	27.02702703	2.777777778	0.490196078	NA
Serere	C1	UG15F172P002	5	1	0	1	0	2	100	1	0	NA	NA	0	0	NA
Serere	C1	UG15F172P003	5	1	0	1	0	1	0	1	0	NA	NA	NA	NA	NA
Serere	C1	UG15F172P004	7	1	0	1	0	1	0	1	0	1	0	3.333333333	0.535714286	39.95402299
Serere	C1	UG15F172P005	7	1.17	16.67	1.17	16.67	1.17	16.67	1	0	1	0	1	0.555555556	41.00578035
Serere	C1	UG15F172P009	NA	1	0	1	0	1	0	1	0	NA	NA	NA	NA	NA
Serere	C1	UG15F172P010	3	1.75	75	1.25	25	2.2	60	1	0	3.357142857	78.57142857	4.2	0.567567568	36.53383459
Serere	C1	UG15F172P011	3	3	100	1	0	3.67	100	1	0	NA	NA	0	0	NA
Serere	C1	UG15F172P501	7	2.8	100	2.6	100	2.75	100	1	0	NA	NA	0	0	NA
Serere	C1	UG15F173P002	7	1	0	3.5	75	1	0	2.5	75	1	0	1.666666667	0.5	18.7106599
Serere	C1	UG15F173P003	7	1.9	90	1	0	2.4	100	1	0	1	0	4.444444444	0.470588235	38.29612756
Serere	C1	UG15F173P004	7	1	0	1	0	1	0	1	0	1.571428571	57.14285714	1.75	0.7	37.75457875
Serere	C1	UG15F173P005	7	1	0	1.29	28.57	1.22	22.22	1.44	44.44	1.344827586	10.34482759	3.8	0.558823529	48.13687151
Serere	C1	UG15F173P006	7	1	0	1	0	1	0	1	0	2.625	62.5	4	0.685714286	32.65023474
Serere	C1	UG15F173P007	7	1	0	1	0	1	0	1	0	1	0	3.222222222	0.707317073	39.85900783
Serere	C1	UG15F174P002	7	1	0	1	0	1	0	1	0	1.42	18	2.666666667	0.533333333	39.43266476
Serere	C1	UG15F174P003	7	1	0	1	0	1	0	1	0	1.125	12.5	2.25	0.421875	38.34177215
Serere	C1	UG15F175P001	5	1	0	1	0	NA	NA	NA	NA	NA	NA	NA	NA	NA
Serere	C1	UG15F175P002	7	2.67	100	1	0	2.86	100	1	0	3.173913043	65.2173913	0.714285714	0.166666667	32.96315789
Serere	C1	UG15F175P007	5	1.71	57.14	1	0	1.38	25	1	0	1.647058824	29.41176471	1	0.21875	38.70776256
Serere	C1	UG15F175P009	5	1	0	1	0	1	0	1	0	2.65	57.5	1.555555556	0.451612903	NA
Serere	C1	UG15F175P517	7	2.33	100	1	0	3	100	1	0	1	0	0.75	0.333333333	35.46636771
Serere	C1	UG15F176P001	7	1	0	1.2	20	1	0	1.17	16.67	1.258064516	19.35483871	2.5	0.483870968	NA
Serere	C1	UG15F176P002	7	1	0	1	0	1	0	1	0	1.09375	3.125	5.285714286	0.486842105	42.17174515
Serere	C1	UG15F176P004	7	1	0	1	0	1	0	1	0	1	0	5.6	0.651162791	42.92990654
Serere	C1	UG15F176P005	7	1.57	57.14	1	0	1.29	28.57	1	0	NA	NA	NA	NA	NA
Serere	C1	UG15F176P006	5	1	0	1	0	1	0	2	100	2	100	1.5	0.375	NA
Serere	C1	UG15F176P007	NA	1	0	1	0	1	0	1	0	1	0	NA	0.578947368	33.88888889
Serere	C1	UG15F176P009	7	2.17	83.33	1	0	2.83	100	1	0	1	0	3.75	0.394736842	23.32637076
Serere	C1	UG15F176P010	5	1	0	3.71	100	1	0	2	85.71	1.592592593	37.03703704	1.416666667	0.435897436	45.81355932
Serere	C1	UG15F176P011	7	1.22	22.22	1	0	1	0	1.11	11.11	1	0	1.75	0.411764706	40.44745763
Serere	C1	UG15F176P012	5	2	100	1	0	1	0	1	0	5	100	0.5	0.333333333	NA
Serere	C1	UG15F176P014	7	1.7	60	1.2	20	1.33	22.22	1	0	2.466666667	73.33333333	0.857142857	0.230769231	36.64576803
Serere	C1	UG15F176P015	3	1.11	11.11	1.29	11.11	1	0	1.22	11.11	1.289473684	7.894736842	3.25	0.634146341	36.26576577
Serere	C1	UG15F176P016	7	1	0	1.78	33.33	1	0	1.25	25	1.071428571	1.785714286	2.444444444	0.523809524	38.29612756
Serere	C1	UG15F176P501	3	1.88	75	3.63	100	1	0	2.25	100	1	0	0.888888889	0.5	40.79445727
Serere	C1	UG15F176P502	7	1	0	1.5	50	1	0	1.5	50	1	0	2.75	0.567010309	32.16870416
Serere	C1	UG15F176P503	7	1	0	2	71.43	1.14	14.29	1.29	28.57	1	0	0.666666667	0.25	NA
Serere	C1	UG15F176P509	7	1.5	40	1.8	60	1	0	1.7	60	1.181818182	12.12121212	2	0.620689655	33.88888889
Serere	C1	UG15F176P511	7	2	100	1	0	2.33	66.67	1	0	1.5	37.5	0.833333333	0.166666667	NA
Serere	C1	UG15F177P002	3	1	0	5	100	1.5	50	3.5	100	1	0	2	0.666666667	NA
Serere	C1	UG15F177P003	7	1.22	22.22	1	0	1.13	12.5	1	0	1	0	1.8	0.3	39.0620915
Serere	C1	UG15F177P005	7	1	0	1	0	1	0	1	0	1.090909091	9.090909091	3.333333333	0.384615385	39.0620915
Serere	C1	UG15F177P006	7	2	62.5	1	0	1.75	62.5	1	0	1.289473684	13.15789474	2.45	0.597560976	36.53383459
Serere	C1	UG15F177P008	NA	1	0	NA	0	1	0	1	0	1.054545455	5.454545455	4.2	0.446808511	32.33920705
Serere	C1	UG15F177P009	7	1.6	40	1	0	2	60	1	0	1.666666667	33.33333333	1	0.380952381	38.70776256
Serere	C1	UG15F177P015	5	2	100	1	0	2.5	100	1	0	1.75	33.33333333	2	0.4	31.61935484
Serere	C1	UG15F177P016	7	1	0	1	0	1	0	1	0	1	0	5	0.666666667	34.64377682
Serere	C1	UG15F177P502	7	1	0	1.67	66.67	1	0	1.33	33.33	NA	NA	NA	NA	36.53383459
Serere	C1	UG15F178P003	7	1	0	1	0	1	0	1	0	1.24	20	2.8	0.451612903	23.71349862
Serere	C1	UG15F178P004	7	2.3	90	1	0	2	60	1	0	4.588235294	100	0.333333333	0.142857143	29.13513514
Serere	C1	UG15F178P006	7	1	0	1	0	1.25	25	1	0	1.444444444	11.11111111	1.75	0.583333333	35.26302083
Serere	C1	UG15F178P008	7	1.8	80	1	0	2.6	80	1	0	2.272727273	74.54545455	4.333333333	0.438202247	38.57034221
Serere	C1	UG15F178P011	7	1	0	1	0	1	0	1	0	1.25	12.5	1.5	0.285714286	47.01492537
Serere	C1	UG15F180P005	3	1	0	1	0	1	0	1	0	1	0	0.166666667	0.333333333	NA
Serere	C1	UG15F180P502	5	1	0	1.11	11.11	1	0	1.33	22.22	1.366666667	13.33333333	2.375	0.542857143	37.47845805
Serere	C1	UG15F181P004	7	1	0	1.29	14.29	1	0	1.29	14.29	NA	NA	NA	NA	30.75919336
Serere	C1	UG15F181P005	NA	1	0	1	0	1	0	2	100	1	0	3	0.3	41.53623188
Serere	C1	UG15F181P006	7	3	100	1	0	NA	NA	NA	NA	NA	NA	NA	NA	NA
Serere	C1	UG15F181P007	7	1	0	1	0	1	0	1	0	2.25	45	2.285714286	0.390243902	28.964
Serere	C1	UG15F181P009	7	1.4	40	1.2	20	1.67	66.67	1	0	3.227272727	72.72727273	2.4	0.545454545	32.91712707
Serere	C1	UG15F181P010	7	1.8	80	1.2	20	1	0	1.75	50	3.15625	71.875	NA	0.714285714	43.10887097
Serere	C1	UG15F183P001	5	1	0	4	100	1	0	2.5	100	1.139534884	9.302325581	8.333333333	0.543478261	32.72406181
Serere	C1	UG15F183P003	7	1	0	4	100	NA	NA	NA	NA	NA	NA	NA	NA	NA
Serere	C1	UG15F183P006	7	1	0	1	0	1	0	1	0	NA	NA	NA	NA	NA
Serere	C1	UG15F183P008	7	4	100	1	0	1	0	3	100	1	0	2	0.631578947	NA
Serere	C1	UG15F183P009	7	1	0	1	0	1	0	1	0	1.388888889	12.96296296	5.125	0.518987342	33.88888889
Serere	C1	UG15F183P010	3	1	0	4.67	100	1	0	1	0	1	0	0.5	0.25	NA
Serere	C1	UG15F183P013	5	1	0	3.67	100	1	0	3	66.67	2.166666667	50	2.5	0.5	NA
Serere	C1	UG15F183P014	7	1	0	4	100	1	0	3.17	100	1.095238095	4.761904762	0.833333333	0.416666667	31.5745614
Serere	C1	UG15F183P018	5	1	0	1	0	1	0	1	0	1.076923077	7.692307692	0.7	0.538461538	NA
Serere	C1	UG15F183P021	5	1	0	4.33	100	1	0	2	66.67	1	0	2.166666667	0.52	42.78599222
Serere	C1	UG15F183P021	5	1	0	4.33	100	1	0	2	66.67	1.083333333	8.333333333	0.8	0.5	45.46052632
Serere	C1	UG15F183P021	7	1.38	37.5	1	0	1.43	28.57	1	0	1	0	2.166666667	0.52	42.78599222
Serere	C1	UG15F183P021	7	1.38	37.5	1	0	1.43	28.57	1	0	1.083333333	8.333333333	0.8	0.5	45.46052632
Serere	C1	UG15F183P022	7	1	0	1.13	12.5	1.5	16.67	1	0	1.424242424	27.27272727	2.166666667	0.619047619	37.20754717
Serere	C1	UG15F183P027	3	1	0	4.3	90	1	0	2.5	80	1.590909091	22.72727273	1.666666667	0.571428571	32.72406181
Serere	C1	UG15F183P029	5	1	0	1.43	42.86	1	0	1.33	33.33	1.571428571	21.42857143	1.666666667	0.555555556	42.20363636
Serere	C1	UG15F183P030	5	1	0	2.17	50	1	0	1.83	50	NA	NA	NA	NA	33.2398524
Serere	C1	UG15F183P036	5	1	0	3.17	83.33	1	0	3.17	83.33	2.631578947	47.36842105	2	0.5	NA
Serere	C1	UG15F183P503	7	1	0	1	0	1	0	1	0	2.35	45	1.571428571	0.47826087	38.14769976
Serere	C1	UG15F185P001	5	1	0	1	0	2.5	100	1	0	1	0	3.5	0.7	NA
Serere	C1	UG15F185P008	7	1	0	1.33	16.67	1.29	28.57	1.14	14.29	3.777777778	83.33333333	1.75	0.35	20.47800587
Serere	C1	UG15F185P010	7	1	0	3	50	1	0	2	50	2.666666667	61.11111111	5	0.555555556	NA
Serere	C1	UG15F185P013	3	2.33	66.67	1	0	2	50	1	0	NA	NA	NA	NA	NA
Serere	C1	UG15F185P503	7	1	0	1.88	50	NA	NA	NA	NA	1.076923077	5.128205128	3.571428571	0.595238095	37.88636364
Serere	C1	UG15F185P510	7	1.75	75	2	50	2.2	100	1.4	40	1.233333333	10	3	0.444444444	NA
Serere	C1	UG15F186P001	5	1.2	20	2.2	60	1.2	20	1.8	40	2.8	60	1.166666667	0.466666667	NA
Serere	C1	UG15F187P012	3	1	0	1	0	1	0	1	0	1	0	0.75	0.545454545	35.60487805
Serere	C1	UG15F187P013	7	1	0	1	0	1.29	14.29	1	0	4.875	100	2.5	0.483870968	25.39770115
Serere	C1	UG15F187P509	7	1	0	4.5	100	1	0	2	100	NA	NA	NA	NA	NA
Serere	C1	UG15F187P536	7	1	0	2	100	1	0	1	0	NA	NA	NA	NA	NA
Serere	C1	UG15F189P001	7	2.78	100	1	0	1.89	44.44	1	0	3.6875	93.75	0.75	0.352941176	NA
Serere	C1	UG15F189P004	5	3	100	1	0	3	100	1	0	2.8	66.66666667	0.566666667	0.492753623	29.44404332
Serere	C1	UG15F189P006	7	2.33	100	1.33	33.33	3	100	1	0	3.235294118	100	5.333333333	0.484848485	35.86516854
Serere	C1	UG15F190P007	7	1.75	75	1.13	12.5	1.71	42.86	1.29	14.29	2.090909091	61.81818182	5.833333333	0.432098765	NA
Serere	C1	UG15F190P008	7	3	100	1	0	2.5	100	1	0	NA	NA	NA	NA	NA
Serere	C1	UG15F190P012	7	1.17	16.67	1.67	50	1.25	25	1.25	25	2.4	60	0.75	0.3	NA
Serere	C1	UG15F190P014	7	2.78	100	3	88.89	1.56	44.44	2.33	88.89	3.764705882	94.11764706	1	0.285714286	36.49851632
Serere	C1	UG15F190P016	3	1.8	40	1	0	1.4	20	1	0	1	0	0.8	0.444444444	35.01277955
Serere	C1	UG15F190P503	7	1	0	3.67	100	1	0	1.5	50	1	0	0.5	0.2	NA
Serere	C1	UG15F190P505	7	1.8	40	1.2	20	1.83	66.67	1	0	1.882352941	47.05882353	3	0.461538462	36.36619718
Serere	C1	UG15F190P507	7	2.83	100	1.33	16.67	2.8	100	2	80	1.8	70	1.25	0.294117647	34.54275093
Serere	C1	UG15F192P006	5	2.33	66.67	1.67	33.33	1	0	1	0	2	66.66666667	0.05	0.0625	NA
Serere	C1	UG15F192P007	7	2.5	100	1.5	16.67	1.33	33.33	1	0	NA	NA	0	0	NA
Serere	C1	UG15F192P008	7	1	0	1	0	1	0	1	0	1.454545455	36.36363636	1.5	0.3	NA
Serere	C1	UG15F192P011	7	1.25	25	1	0	1	0	1	0	NA	NA	NA	NA	NA
Serere	C1	UG15F192P011	7	1.25	25	1	0	1	0	1	0	NA	NA	NA	NA	NA
Serere	C1	UG15F192P012	7	1	0	1	0	1	0	1	0	2.044444444	40	3.714285714	0.742857143	37.88636364
Serere	C1	UG15F192P014	7	1	0	1.67	16.67	1	0	1.4	20	1	0	1.8	0.209302326	46.64766839
Serere	C1	UG15F192P015	5	1	0	4.38	100	1.38	37.5	2.75	87.5	1	0	1.125	0.473684211	NA
Serere	C1	UG15F192P017	7	1	0	1	0	1.4	20	1	0	1.041666667	4.166666667	1.875	0.483870968	35.36694678
Serere	C1	UG15F192P018	7	1	0	1	0	1	0	1	0	1	0	2.25	0.461538462	36.64576803
Serere	C1	UG15F192P530	5	1	0	3	100	1	0	1	0	NA	NA	NA	NA	35.11888112
Serere	C1	UG15F193P002	7	1	0	1	0	1	0	1	0	1	0	1.625	0.371428571	42.92990654
Serere	C1	UG15F193P005	7	1.13	12.5	1	0	1	0	1	0	1.232142857	8.928571429	8.8	0.602739726	38.29612756
Serere	C1	UG15F193P006	3	1.5	50	1.17	16.67	1	0	1	0	1.285714286	14.28571429	1.9	0.633333333	45.30152672
Serere	C1	UG15F193P007	5	2	100	1	0	2	100	1	0	NA	NA	NA	NA	NA
Serere	C1	UG15F193P008	7	1.67	44.44	2.56	88.89	2.2	60	1.8	80	1.953488372	39.53488372	1.8	0.580645161	NA
Serere	C1	UG15F193P009	7	2.33	100	1	0	2.33	66.67	1	0	1	0	3	0.48	NA
Serere	C1	UG15F193P011	7	2.6	90	1	0	2.44	77.78	1	0	4.4	100	1	0.266666667	31.23396226
Serere	C1	UG15F194P003	5	1	0	1	0	1	0	1	0	1	0	2	0.444444444	NA
Serere	C1	UG15F194P006	7	2	100	1	0	2.25	75	1	0	1	0	1.5	0.6	NA
Serere	C1	UG15F194P007	7	2.33	100	1	0	1	0	1	0	5	100	0.1	0.038461538	NA
Serere	C1	UG15F194P009	5	1	0	1.5	25	1	0	1.33	33.33	1	0	1.5	0.6	NA
Serere	C1	UG15F194P011	5	1.11	11.11	1	0	1	0	1	0	1.25	13.63636364	1.666666667	0.6	44.56785714
Serere	C1	UG15F195P003	7	2	50	1	0	1.67	33.33	1	0	2.333333333	66.66666667	2	0.363636364	33.88888889
Serere	C1	UG15F195P004	7	1	0	1.56	33.33	1	0	1.25	25	1.555555556	33.33333333	1.4	0.4375	36.90068493
Serere	C1	UG15F195P005	7	2.33	77.78	1.33	22.22	2.22	66.67	1	0	3.6	92	2	0.413793103	45.19280206
Serere	C1	UG15F195P006	7	2	100	2.75	75	1.67	66.67	3	100	1	0	2.5	0.46875	NA
Serere	C1	UG15F195P007	7	1.25	25	1	0	1.67	33.33	1	0	2	33.33333333	1.666666667	0.277777778	NA
Serere	C1	UG15F195P008	7	1	0	3.56	100	1	0	1.44	22.22	1	0	2.555555556	0.56097561	33.43556701
Serere	C1	UG15F195P011	7	1	0	1	0	1	0	1	0	1.375	14.28571429	3.8	0.603174603	NA
Serere	C1	UG15F195P012	NA	1.67	66.67	1	0	2.33	100	1	0	1	0	0.3	0.375	NA
Serere	C1	UG15F195P019	5	1	0	2.33	66.67	1	0	1.33	33.33	1	0	1.75	0.538461538	NA
Serere	C1	UG15F195P506	3	1.75	75	1	0	1	0	1	0	2	33.33333333	0.666666667	0.285714286	NA
Serere	C1	UG15F196P001	7	1	0	4.43	100	1	0	3	100	1.222222222	11.11111111	1	0.210526316	NA
Serere	C1	UG15F196P002	5	1	0	5	100	1	0	4	100	NA	NA	NA	NA	NA
Serere	C1	UG15F196P004	NA	1	0	1	0	1	0	1	0	2.2	56	3.5	0.5	45.08181818
Serere	C1	UG15F196P005	7	1	0	1.2	20	1	0	1.4	20	1.518518519	25.92592593	4.8	0.489795918	39.72193878
Serere	C1	UG15F196P013	NA	1	0	1	0	1.14	14.29	1.14	14.29	3.1875	81.25	3.875	0.563636364	38.70776256
Serere	C1	UG15F196P015	7	1	0	1	0	1	0	1	0	1.02173913	2.173913043	4.833333333	0.527272727	45.55924171
Serere	C1	UG15F196P016	7	1	0	1	0	1	0	1	0	3.181818182	81.81818182	1	0.111111111	NA
Serere	C1	UG15F196P017	7	1	0	1	0	1	0	1	0	1.107142857	10.71428571	3.2	0.571428571	45.81355932
Serere	C1	UG15F196P018	7	1	0	3.17	83.33	1	0	2.43	85.71	1	0	1.666666667	0.454545455	40.85478548
Serere	C1	UG15F197P002	7	1	0	1	0	1.5	50	1	0	1.272727273	22.72727273	5.166666667	0.607843137	37.07239819
Serere	C1	UG15F198P003	7	1.5	50	1	0	1	0	1	0	1.138888889	11.11111111	3	0.46875	38.3988604
Serere	C1	UG15F198P006	5	1	0	1	0	1	0	1	0	1	0	1.333333333	0.363636364	NA
Serere	C1	UG15F198P007	7	1	0	1	0	1	0	1	0	1.1	10	3.5	0.333333333	40.21582734
Serere	C1	UG15F198P008	7	1	0	2	66.67	1	0	1	0	1.181818182	13.63636364	3.333333333	0.526315789	45.70750988
Serere	C1	UG15F199P003	5	2.33	66.67	1	0	2.67	100	1	0	2.9	90	1	0.461538462	33.88888889
Serere	C1	UG15F199P006	7	1	0	1	0	1	0	1.13	12.5	2	46.875	3.2	0.4	32.22955975
Serere	C1	UG15F199P007	7	1	0	1	0	1	0	1	0	3.580645161	77.41935484	2.571428571	0.246575342	31.140625
Serere	C1	UG15F200P001	7	1.33	33.33	1	0	1.4	40	1	0	2.083333333	33.33333333	1.8	0.409090909	31.95604396
Serere	C1	UG15F201P001	5	1	0	3.17	100	1	0	2	66.67	1	0	2.2	0.647058824	NA
Serere	C1	UG15F201P002	3	1.4	10	4.22	100	1	0	2.9	100	NA	NA	NA	NA	37.63120567
Serere	C1	UG15F201P005	7	1	0	2.33	66.67	1.67	66.67	1	0	1	0	3	0.75	42.81725888
Serere	C1	UG15F201P006	7	1	0	1	0	1	0	1	0	1.818181818	31.81818182	3.6	0.428571429	35.72584856
Serere	C1	UG15F201P007	7	1	0	1	0	1.33	16.67	1	0	3.24137931	62.06896552	2.166666667	0.371428571	37.43324937
Serere	C1	UG15F201P157	7	1	0	1	0	1	0	1.25	25	1.303030303	12.12121212	6.4	0.542372881	43.6286645
Serere	C1	UG15F201P502	3	1	0	1	0	1	0	1	0	1	0	0.4	0.285714286	NA
Serere	C1	UG15F201P513	5	1	0	4.67	100	1	0	2.33	100	1	0	0.666666667	0.4	NA
Serere	C1	UG15F202P004	7	1	0	1	0	1	0	1	0	1.260869565	17.39130435	2.6	0.433333333	NA
Serere	C1	UG15F202P007	3	1	0	1	0	1	0	1	0	1	0	1.25	0.476190476	43.92281879
Serere	C1	UG15F202P013	7	1	0	1	0	1	0	1	0	1	0	1	0.5	NA
Serere	C1	UG15F202P021	7	1	0	1	0	1	0	1	0	NA	NA	NA	NA	39.0620915
Serere	C1	UG15F203P003	7	1	0	3.38	87.5	1	0	2.13	62.5	1	0	1.071428571	0.267857143	37.30420712
Serere	C1	UG15F203P004	7	1.13	12.5	3.88	87.5	1	0	1.43	28.57	NA	NA	0	0	NA
Serere	C1	UG15F203P008	7	1	0	1	0	1	0	1	0	2	42.85714286	1.375	0.297297297	NA
Serere	C1	UG15F204P002	3	1	0	1	0	1	0	1	0	1	0	1	0.8	NA
Serere	C1	UG15F204P003	7	1	0	1	0	1	0	1	0	NA	NA	NA	NA	37.43324937
Serere	C1	UG15F204P004	7	1	0	1	0	1	0	1	0	1.27027027	16.21621622	3.142857143	0.523809524	37.88636364
Serere	C1	UG15F205P001	7	1.33	33.33	1.33	33.33	2.33	66.67	1.33	33.33	5	100	0.375	0.176470588	NA
Serere	C1	UG15F205P006	7	2.5	100	1	0	2.5	75	1.5	25	NA	NA	0.033333333	0.0625	NA
Serere	C1	UG15F206P001	7	2	100	1	0	2.57	100	1	0	1.685714286	31.42857143	2.416666667	0.467741935	34.37883008
Serere	C1	UG15F213P002	5	1.5	50	1	0	1	0	1	0	1	0	1.6	0.592592593	35.36694678
Serere	C1	UG15F214P001	7	1	0	1	0	1	0	1	0	1	0	1.2	0.146341463	41.29473684
Serere	C1	UG15F215P001	7	1.29	28.57	1	0	2	71.43	1	0	1.684210526	57.89473684	3.857142857	0.551020408	36.53383459
Serere	C1	UG15F215P003	7	1.14	14.29	1	0	2.17	66.67	1	0	1.111111111	8.333333333	3.714285714	0.577777778	39.95402299
Serere	C1	UG15F215P014	7	1	0	2	50	1	0	1	0	1.046511628	2.325581395	4.333333333	0.684210526	33.88888889
Serere	C1	UG15F215P018	7	1	0	1	0	1	0	1.25	25	1	0	0.75	0.181818182	NA
Serere	C1	UG15F215P026	7	1	0	1	0	1	0	1	0	1.0625	6.25	1.833333333	0.161764706	26.80331754
Serere	C1	UG15F215P029	7	1.71	57.14	3.14	85.71	1	0	2.5	71.43	1.527777778	41.66666667	2.571428571	0.545454545	37.37677054
Serere	C1	UG15F215P503	7	1.5	25	1.25	12.5	1.89	44.44	1	0	1.163636364	7.272727273	7.333333333	0.578947368	30.06521739
Serere	C1	UG15F216P502	7	2.17	83.33	1	0	3	100	1	0	NA	NA	NA	NA	NA
Serere	C1	UG15F219P001	7	1.57	57.14	1	0	2.14	85.71	1	0	3.102564103	94.87179487	3.8	0.351851852	35.06935123
Serere	C1	UG15F219P503	7	2	100	1	0	2.4	100	1	0	1.142857143	9.523809524	2.7	0.428571429	43.7150838
Serere	C1	UG15F222P004	7	2	100	1	0	1	0	1	0	1	0	2.5	0.833333333	45.89317507
Serere	C1	UG15F222P010	7	1	0	1	0	1.33	16.67	1	0	NA	NA	NA	NA	45.89317507
Serere	C1	UG15F222P014	7	1	0	1	0	2.2	90	1	0	1.1	7.5	2.625	0.466666667	30.81659389
Serere	C1	UG15F222P015	7	1	0	1	0	1	0	1	0	3.923076923	96.15384615	1.111111111	0.243902439	NA
Serere	C1	UG15F222P016	7	1	0	1	0	2.29	85.71	1	0	1.160714286	10.71428571	2.9	0.414285714	35.94847775
Serere	C1	UG15F222P017	7	1.22	22.22	1	0	2.38	75	1	0	3.256410256	74.35897436	2.571428571	0.6	42.78599222
Serere	C1	UG15F222P022	5	1	0	1	0	2	100	1	0	1	0	1	0.4	37.88636364
Serere	C1	UG15F222P024	7	1	0	1	0	1.25	12.5	1	0	1.105263158	5.263157895	2.777777778	0.641025641	44.78466077
Serere	C1	UG15F222P030	7	1	0	1	0	1.8	40	1	0	2.678571429	64.28571429	2.4	0.363636364	NA
Serere	C1	UG15F222P034	5	1.5	50	1	0	2.29	85.71	1	0	1.307692308	12.82051282	2.142857143	0.46875	30.44008715
Serere	C1	UG15F222P038	5	1	0	1	0	1.75	50	1	0	2	100	0.6	0.142857143	NA
Serere	C1	UG15F222P518	7	1.33	33.33	1	0	1.8	40	1	0	1.314814815	16.66666667	7.4	0.578125	43.92281879
Serere	C1	UG15F223P005	7	1	0	1	0	1	0	1	0	1.391304348	17.39130435	1.7	0.404761905	32.77917981
Serere	C1	UG15F224P001	7	1	0	1	0	2.88	100	1	0	1.178571429	14.28571429	3.833333333	0.547619048	36.8700565
Serere	C1	UG15F226P012	5	1	0	1	0	1.22	11.11	1	0	1.865384615	36.53846154	4.6	0.605263158	28.59899749
Serere	C1	UG15F226P019	7	1.25	25	1.88	25	1.38	25	1.5	25	1	0	0.25	0.063829787	25.43269231
Serere	C1	UG15F226P022	3	1	0	5	100	1	0	1.5	50	2	100	1	0.4	NA
Serere	C1	UG15F226P038	7	1	0	2.17	50	1	0	1.43	42.86	2.086956522	47.82608696	2.5	0.377358491	47.96
Serere	C1	UG15F229P002	7	2.75	100	1	0	2.8	100	1	0	1.666666667	37.03703704	2.75	0.5	NA
Serere	C1	UG15F230P001	7	1.22	11.11	1	0	1.33	22.22	1	0	3.696969697	84.84848485	2.125	0.261538462	NA
Serere	C1	UG15F231P015	7	1	0	1	0	1.1	10	1	0	1.861111111	33.33333333	1.777777778	0.372093023	32.39830508
Serere	C1	UG15F233P001	7	1	0	1	0	1	0	1	0	NA	NA	NA	NA	NA
Serere	C1	UG15F233P022	7	NA	NA	NA	NA	2	100	1	0	NA	NA	NA	NA	NA
Serere	C1	UG15F233P027	7	1	0	1	0	2.5	50	1	0	1.9375	62.5	1.5	0.333333333	45.70750988
Serere	C1	UG15F233P032	7	1.67	33.33	1.5	33.33	1.86	28.57	1.29	14.29	2.125	28.125	1	0.333333333	36.0875
Serere	C1	UG15F233P033	7	1	0	1	0	1	0	1	0	1	0	4	0.489795918	37.47845805
Serere	C1	UG15F233P046	7	1	0	1.4	40	1	0	1	0	NA	NA	NA	NA	NA
Serere	C1	UG15F233P048	7	1	0	1	0	1	0	1	0	1.047619048	4.761904762	3.75	0.535714286	34.36684783
Serere	C1	UG15F233P049	7	1	0	1	0	1	0	1	0	2.052631579	52.63157895	3.666666667	0.488888889	45.17905405
Serere	C1	UG15F233P052	7	1	0	1	0	1	0	1	0	1.055555556	5.555555556	3.8	0.575757576	39.34606205
Serere	C1	UG15F233P053	7	1	0	1	0	1	0	1	0	1.56	40	2.733333333	0.577464789	34.87150838
Serere	C1	UG15F233P057	7	1.57	28.57	1	0	1.67	33.33	1	0	3.236842105	81.57894737	3.2	0.41025641	43.5078125
Serere	C1	UG15F233P059	5	3	100	1	0	4	100	1	0	NA	NA	NA	NA	NA
Serere	C1	UG15F233P060	5	1	0	1	0	1	0	1	0	NA	NA	NA	NA	NA
Serere	C1	UG15F233P061	7	2.2	60	1	0	2	60	1	0	1.5	21.42857143	1.8	0.473684211	NA
Serere	C1	UG15F233P063	3	1	0	1	0	1	0	1	0	1.384615385	15.38461538	1.666666667	0.526315789	37.51546392
Serere	C1	UG15F233P064	7	1	0	1	0	1	0	1	0	1.375	14.28571429	4.125	0.458333333	31.95604396
Serere	C1	UG15F233P066	7	1	0	2.5	100	1	0	1.5	50	1	0	3	0.666666667	35.01277955
Serere	C1	UG15F233P068	5	1	0	1	0	1	0	1	0	NA	NA	NA	NA	NA
Serere	C1	UG15F233P069	3	1	0	1	0	3	100	1	0	NA	NA	NA	NA	NA
Serere	C1	UG15F233P075	7	1.22	11.11	1	0	1.33	11.11	1	0	1.617021277	19.14893617	2.8	0.933333333	44.53184713
Serere	C1	UG15F233P090	7	1	0	2	66.67	1	0	1.33	33.33	2.2	55	3.266666667	0.507772021	34.87150838
Serere	C1	UG15F233P091	7	1	0	1	0	1	0	1	0	1	0	1	0.4	40.65384615
Serere	C1	UG15F233P105	7	1.6	20	1	0	1.4	20	1	0	1	0	1.333333333	0.266666667	42.06976744
Serere	C1	UG15F233P114	7	1	0	1	0	1	0	1	0	1.416666667	41.66666667	5	0.833333333	42.06976744
Serere	C1	UG15F233P119	7	2.29	57.14	1.86	28.57	1.67	33.33	2	50	NA	NA	NA	NA	NA
Serere	C1	UG15F233P122	7	1.86	42.86	1.14	14.29	2.33	66.67	1	0	3.5	94.44444444	1.5	0.45	37.28442728
Serere	C1	UG15F233P216	5	1	0	5	100	1	0	3.71	100	NA	NA	NA	NA	35.20149254
Serere	C1	UG15F233P501	7	1	0	1	0	1	0	1	0	NA	NA	NA	NA	NA
Serere	C1	UG15F234P004	7	1	0	1	0	1	0	1	0	NA	NA	NA	NA	NA
Serere	C1	UG15F234P011	7	1.43	28.57	1.14	14.29	1.57	28.57	1	0	1.321428571	14.28571429	2.875	0.534883721	37.47845805
Serere	C1	UG15F235P015	7	3	100	1	0	4	100	1	0	NA	NA	NA	NA	NA
Serere	C1	UG15F238P001	7	1	0	1	0	1	0	1	0	3.3125	93.75	5.75	0.353846154	36.44727273
Serere	C1	UG15F239P001	7	1	0	4	100	1	0	3	100	2.625	100	0.833333333	0.454545455	27.20427553
Serere	C1	UG15F239P010	5	1.8	60	1	0	1.4	20	1	0	1.090909091	9.090909091	2	0.454545455	47.96
Serere	C1	UG15F239P011	7	1	0	1.25	12.5	1	0	1.67	33.33	1.086956522	4.347826087	1.5	0.428571429	39.95402299
Serere	C1	UG15F239P012	5	1.71	71.43	2.71	71.43	2	71.43	1.71	57.14	3.2	80	0.2	0.285714286	NA
Serere	C1	UG15F239P018	7	2.11	55.56	1	0	2.44	55.56	1	0	1	0	0.833333333	0.294117647	43.92281879
Serere	C1	UG15F239P019	7	1	0	1.5	25	1	0	1	0	1	0	0.875	0.466666667	39.38541667
Serere	C1	UG15F239P021	NA	2	33.33	3.71	85.71	1	0	2.22	66.67	1	0	3	0.652173913	36.53383459
Serere	C1	UG15F239P022	7	1	0	1	0	1	0	1	0	1.192307692	15.38461538	2.375	0.463414634	31.95604396
Serere	C1	UG15F239P025	7	1	0	1	0	1	0	1	0	1.153846154	15.38461538	0.75	0.4	35.01277955
Serere	C1	UG15F239P033	7	1	0	1	0	1	0	1	0	1.095238095	4.761904762	2.571428571	0.514285714	33.2398524
Serere	C1	UG15F239P034	7	1	0	1	0	1	0	1	0	1	0	2.25	0.325301205	47.41880342
Serere	C1	UG15F239P049	7	1	0	1	0	1	0	1	0	1.103448276	6.896551724	1.25	0.625	33.40166205
Serere	C1	UG15F240P013	7	1	0	1	0	1	0	1	0	1.333333333	13.33333333	1	0.4	35.86516854
Serere	C1	UG15F240P014	5	1	0	1	0	1	0	1	0	1	0	0.3	0.375	20.08191126
Serere	C1	UG15F240P015	5	1	0	1	0	1	0	1	0	1	0	8	0.571428571	34.61570248
Serere	C1	UG15F245P003	3	2.25	75	1	0	1	0	1	0	NA	NA	NA	NA	NA
Serere	C1	UG15F246P009	7	1	0	1	0	1.5	50	1	0	1	0	3	0.272727273	NA
Serere	C1	UG15F248P001	NA	1	0	4.6	100	1	0	1	0	1.4	10	3.2	0.571428571	NA
Serere	C1	UG15F248P003	7	1	0	1	0	1	0	1	0	2.068965517	27.5862069	2.75	0.255813953	34.67410714
Serere	C1	UG15F248P008	7	1	0	1	0	1	0	1	0	1.5	33.33333333	3.5	0.614035088	NA
Serere	C1	UG15F249P001	7	1	0	1	0	1	0	1	0	NA	NA	NA	NA	NA
Serere	C1	UG15F249P003	7	1	0	1.2	20	1	0	1	0	4.775	95	1.875	0.394736842	30.69090909
Serere	C1	UG15F249P004	3	1	0	1	0	1	0	1	0	1	0	0.05	0.032258065	37.30420712
Serere	C1	UG15F249P006	NA	1	0	1	0	1	0	1	0	1	0	NA	0.65625	NA
Serere	C1	UG15F249P007	7	1	0	1	0	1	0	1	0	1.052631579	2.631578947	2.875	0.56097561	37.30420712
Serere	C1	UG15F249P017	7	1	0	1	0	1	0	1	0	NA	NA	NA	NA	NA
Serere	C1	UG15F251P020	7	1	0	3.1	80	1	0	2.67	80	NA	NA	NA	NA	47.80815348
Serere	C1	UG15F251P021	7	1	0	1.33	16.67	1	0	1.4	20	1	0	4	0.689655172	37.66564417
Serere	C1	UG15F251P022	7	1	0	1	0	1	0	1	0	2.021276596	38.29787234	1.6	0.457142857	36.26576577
Serere	C1	UG15F251P023	7	1	0	1	0	1	0	1	0	NA	NA	NA	NA	45.55924171
Serere	C1	UG15F251P025	5	2	100	2	100	1	0	1	0	NA	NA	NA	NA	NA
Serere	C1	UG15F251P026	7	1	0	2.75	75	1	0	1.75	50	1	0	0.8	0.4	NA
Serere	C1	UG15F251P028	5	1.25	25	1.5	25	1	0	1.33	33.33	1.230769231	15.38461538	1.25	0.454545455	39.1059322
Serere	C1	UG15F251P029	7	2	88.89	1	0	2.78	88.89	1	0	1.956521739	52.17391304	0.9	0.428571429	45.75869121
Serere	C1	UG15F251P519	7	1	0	1	0	1	0	1	0	NA	NA	NA	NA	NA
Serere	C1	UG15F251P528	7	1	0	1.13	12.5	1	0	1.22	22.22	1.303571429	12.5	6	0.540540541	43.02597403
Serere	C1	UG15F251P530	7	1	0	3	100	2	100	3	100	1.714285714	42.85714286	6	0.375	33.33227848
Serere	C1	UG15F252P001	3	1	0	1.5	25	1	0	1.25	25	1	0	1.44	0.489795918	33.2398524
Serere	C1	UG15F252P002	7	1	0	1	0	1	0	1	0	NA	NA	NA	NA	43.68914956
Serere	C1	UG15F252P506	7	1	0	1.11	11.11	1	0	1	0	1	0	1.277777778	0.306666667	38.70776256
Serere	C1	UG15F253P001	7	1	0	1	0	1	0	1	0	3.5	100	3	0.5	30.93277311
Serere	C1	UG15F253P002	7	1	0	1	0	1	0	1	0	1	0	1	0.5	NA
Serere	C1	UG15F253P005	7	1	0	1	0	1	0	1	0	NA	NA	NA	NA	31.53227771
Serere	C1	UG15F254P001	7	1.25	12.5	1	0	1	0	1.25	25	1.045454545	4.545454545	3.142857143	0.226804124	34.32425743
Serere	C1	UG15F254P002	7	1.33	33.33	1.17	16.67	1	0	1	0	1.04	4	2.8	0.451612903	42.06976744
Serere	C1	UG15F254P003	7	1.25	12.5	1.25	12.5	1	0	1	0	1.339285714	17.85714286	2.1	0.5	39.76409186
Serere	C1	UG15F254P502	7	1	0	1	0	1	0	1	0	1.057142857	5.714285714	1.9	0.463414634	37.07239819
[truncated: 2,225 more rows]
